# Supplementary material for: Fully 3D printed flexible, conformal and multi-directional tactile sensor with integrated biomimetic and auxetic structure
Source: Commun Eng. 2023 Nov 14;2:80. doi: 10.1038/s44172-023-00131-x (PMC10956052; doi:10.1038/s44172-023-00131-x)
Supplement: Supplementary file 5 — Supplementary Data 5 [file 44172_2023_131_MOESM5_ESM.txt]

import numpy
import serial
import time
import numpy as np
from dynamixel_sdk import *                    # Uses Dynamixel SDK library
from numpy import *
import matplotlib.pyplot as plt
import matplotlib.animation as animation
import serial


'''
motor ID and correspond control

position(6,000) #
position(7,00) # 
position(11,000) # 
position(14,2000) #


position(8,0000) # 
position(9,0000) #
position(12,4000) # 
position(13,4000) # 
'''


# Control table address
ADDR_MX_TORQUE_ENABLE      = 24               # Control table address is different in Dynamixel model
ADDR_MX_GOAL_POSITION      = 30               # The control address for MX12-W in on: http://emanual.robotis.com/docs/en/dxl/mx/mx-12w/#control-table-of-eeprom-area
AddR_MX_GOAL_TORQUE        = 34
ADDR_MX_GOAL_SPEED         = 32
ADDR_MX_PRESENT_POSITION   = 36               #show the present position
ADDR_MX_PRESENT_LOAD       = 40               #show the present load


# Protocol version
PROTOCOL_VERSION            = 1.0               # See which protocol version is used in the Dynamixel

# Default setting
DXL_ID                      = 1                 # Dynamixel ID : 1
BAUDRATE                    = 1000000           # Dynamixel default baudrate : 57600
DEVICENAME                  = 'COM8'            # Check which port is being used on your controller
                                                # ex) Windows: "COM1"   Linux: "/dev/ttyUSB0" Mac: "/dev/tty.usbserial-*"

TORQUE_ENABLE               = 1                 # Value for enabling the torque
TORQUE_DISABLE              = 0                 # Value for disabling the torque
DXL_MINIMUM_POSITION_VALUE  = 0                 # Dynamixel will rotate between this value
DXL_MAXIMUM_POSITION_VALUE  = 4095              # and this value (note that the Dynamixel would not move when the position value is out of movable range. Check e-manual about the range of the Dynamixel you use.)
DXL_MINIMUM_SPEED_VALUE     = 0
DXL_MAXIMUM_SPEED_VALUE     = 1023
DXL_MOVING_STATUS_THRESHOLD = 80                # Dynamixel moving status threshold

ESC_ASCII_VALUE             = 0x1b

COMM_SUCCESS                = 0                             # Communication Success result value
COMM_TX_FAIL                = -1001                         # Communication Tx Failed


dxl_comm_result = COMM_TX_FAIL                              # Communication result
dxl_goal_position = 1000                            #input the target position


pressure =0      #realtime pressure
lastpressure=0   # record last time pressure
newpressure=0     #record present pressure
ss=0            #preset the init value to nerual signal
output=0
n=500             #set the number of data you should store
list1 = [0] * n   #Store the pressure signal, #populate list, length n with n entries "None"
list2 = [0] * n   #Store the nerual signal, populate list, length n with n entries "None"
list3 = [0] * n   ##Store the target motor torque ,populate list, length n with n entries "None"
list4 = [0] * n   ##Store the target motor position ,populate list, length n with n entries "None"
list5 = [0] * n   ##Store the motor load ,populate list, length n with n entries "None"


i = 1              #count the nerual signal numbers
number=0           # count the  neural spike number every 10 times
list6 = [0] * 10    #store neural 10 spike number into a list
targettorque = 0   #target torque motor control based on the neural spike

dxl_present_load=0 #show the motor load


# Initialize PortHandler instance
# Set the port path
# Get methods and members of PortHandlerLinux or PortHandlerWindows
portHandler = PortHandler(DEVICENAME)

# Initialize PacketHandler instance
# Set the protocol version
# Get methods and members of Protocol1PacketHandler or Protocol2PacketHandler
packetHandler = PacketHandler(PROTOCOL_VERSION)


'''
#line1:pressure
#line2:neural signal
#line3:Target motor torque
#line4:Target motor position
#line4:motor Load

dis = list1 #STORE the pressure signal
dis2 = list2 #Store the nerual signal
dis3 = list3 #Store the target motor torque
dis4 = list4 #Store the target motor position
dis5 = list5 #Store the motor load

fig, (ax1,ax2,ax3,ax4,ax5) = plt.subplots(5,1, sharex='none', sharey='none')# each row have different axis 4ÐÐ1ÁÐ
line1, = ax1.plot(dis)#show the pressure figure
line2, = ax2.plot(dis2) #show the neural figure
line3, = ax3.plot(dis3) #show the Target motor torque  figure
line4, = ax4.plot(dis4) #show the motor torque  figure
line5, = ax5.plot(dis5) #show the motor torque  figure


ax1.set_ylim(0, 255)
ax1.set_xlim(0, 500)
ax1.set_ylabel("Sensor Pressure")
ax2.set_ylim(0, 1)
ax2.set_xlim(0, 500)
ax2.set_ylabel("Neural Signal")
ax3.set_ylim(0, 1024)
ax3.set_xlim(0, 500)
ax3.set_ylabel("Target Torque")
ax4.set_ylim(3000, 4000)
ax4.set_xlim(0, 500)
ax4.set_ylabel("Target Position")
ax4.set_xlabel("Cycle")
ax5.set_ylim(0, 2048)
ax5.set_xlim(0, 500)
ax5.set_ylabel("Motor Load")
ax5.set_xlabel("Cycle")
# open a csv file to record experiment data
csv = open('Control-experiment.csv', 'w')# wite the csv file
columnTitleRow = "Tactil-Pressure, Nerual-Signal, Target_Torque,Target_Position, Motor-Load\n"
csv.write(columnTitleRow)#set the name tag for all colum
'''


#motor and serial port initialize
class start:
    def motorinit(self):
        # Open port
        if portHandler.openPort():
            print("Succeeded to open the port")
        else:
            print("Failed to open the port")
            print("Press any key to terminate...")
            quit()

        # Set port baudrate
        if portHandler.setBaudRate(BAUDRATE):
            print("Succeeded to change the baudrate")
        else:
            print("Failed to change the baudrate")
            print("Press any key to terminate...")
            quit()


    def serialinit(self):
        global ser
        # start read the port serial
        ser = serial.Serial(port='COM6', baudrate=115200, timeout=1)
        print("connected to: " + ser.portstr)


'''
#darw the animation figures
def update(frame):
    dis1 = list1
    dis2 = list2
    dis3 = list3
    dis4 = list4
    dis5 = list5
    # »æÍ¼
    line1.set_ydata(dis1)  # draw the sensor pressure figure
    line2.set_ydata(dis2)#draw the nerual signal figure
    line3.set_ydata(dis3)  # draw the target torque figure
    line4.set_ydata(dis4)  # draw the target position figure
    line5.set_ydata(dis5)  # draw the motor load figure
'''

class nerual_caculation:
    def __init__(self,data):
        global i,sa,output,lastoutput,list2,ss,number
        lastoutput=output
        output = data
        interval = 1
        num = 2
        Sstep = 200
        S1 = 0.1
        S2 = 0.9
        dt = 0.1
        NT = 2
        C = 100
        vr = -60
        vt = -40
        k = 0.7
        a = 0.02
        b = 0.2
        c = -65
        d = 6
        vPeak = 35
        t = np.arange(0, NT * dt, dt)
        v = vr * np.ones((1, NT))
        u = 0 * v
        V = mat([lastoutput, output])
        F = V[0, 0]
        S = 100 * F
        I = (1.46 * 10 ** (-5)) / (1 + 2.71828 ** (0.003673 * (513.72 - S)))
        I = 6518750600 * I
        I = 0.99849 * I
        vT = v[0, 0] + (dt / 2) * (k * (v[0, 0] - vr) * (v[0, 0] - vt) + I) / C
        v[0, 1] = vT + (dt / 2) * (k * (v[0, 0] - vr) * (v[0, 0] - vt) + I) / C
        u[0, 1] = dt * a * (b * (v[0, 1] - vr))
        if v[0, 1] >= vPeak:
            ss = 1
            v[0, 0] = vPeak
            v[0, 1] = c
            u[0, 1] = u[0, 1] + d
        else:
            ss = 0

        # Store the 5 second  of neural signals
        for i1 in range(0, 499):  # push array to store 500 neural signal  data
            list2[i1] = list2[i1 + 1]
        list2[499] = ss

        # count the neural spikes numbers every 10 times
        for z in range(0, 9):  # push array to store 10 neural signal  data
            list6[z] = list6[z + 1]
        list6[9] = ss
        if i>10:
            number= list6[0] + list6[1] + list6[2] + list6[3] + list6[4] + list6[5] + list6[6] + list6[7] + list6[8] + list6[9]
            i=1

        i=i+1
        lift_torque_calculation(number) #send the spikes numbers data for lift motor torque calculation
        react_torque_calculation(number)#send the spikes numbers data for react motor torque calculation

        print("pressure:", pressure, ", nerual signal: ", ss, ", Target Torque ", targettorque, ", Target Position",targetpositionreact, ", motor load: ",dxl_present_load, )  # show the pressure ,  nerral signal  and motor load and


        # save the data to csv file
        '''
        row = str(pressure) + "," + str(ss) + "," + str(targettorque) + "," + str(targetpositionreact) + "," + str(dxl_present_load) + "\n"
        csv.write(row)  # writ the correspond data to each column
        csv.flush()
        '''


class lift_torque_calculation:
    def __init__(self,spike_number):
        global lifttorque
        global liftspeed
        lifttorque =  300+ spike_number * 20
        liftspeed = 50


class react_torque_calculation:
    def __init__(self,spike_number):
        global targettorque, targetpositionreact,reactspeed,list3,list4
        targettorque =  300+spike_number * 100
        targetpositionreact = 4095
        reactspeed = 500
        for i3 in range(0, 499):  # push array to store 500 target motor torque  data
            list3[i3] = list3[i3 + 1]
            list4[i3] = list4[i3 + 1]
        list3[499] = targettorque
        list4[499] = targetpositionreact


#read motor torque
class react_torque_control:
    def motor(self):
        global defaultposition0
        defaultposition0 = 2000  # adjustable
        # control motor ID, torque and position based on the Target_torque_calculation result
        motor_speed_control(8, targettorque, targetpositionreact,reactspeed)  # Index
        motor_speed_control(9, targettorque, targetpositionreact,reactspeed)  # Index
        motor_speed_control(6, targettorque, targetpositionreact,reactspeed)  # Thumb
        motor_speed_control(7, targettorque, targetpositionreact,reactspeed)  # Thumb
        motor_speed_control(16, targettorque, targetpositionreact,reactspeed)  # Middle
        motor_speed_control(10, targettorque, targetpositionreact,reactspeed)  # Middle
        motor_speed_control(2, targettorque, targetpositionreact, reactspeed)  # Little
        motor_speed_control(1, targettorque, targetpositionreact, reactspeed)  # Little
        motor_speed_control(3, targettorque, targetpositionreact, reactspeed)  # Ring

        motor_speed_control(8, lifttorque, defaultposition0, liftspeed)  # Index
        motor_speed_control(9, lifttorque, defaultposition0, liftspeed)  # Index
        motor_speed_control(6, lifttorque, defaultposition0, liftspeed)  # Thumb
        motor_speed_control(7, lifttorque, defaultposition0, liftspeed)  # Thumb
        motor_speed_control(16, lifttorque, defaultposition0, liftspeed)  # Middle
        motor_speed_control(10, lifttorque, defaultposition0, liftspeed)  # Middle
        motor_speed_control(2, lifttorque, defaultposition0, liftspeed)  # Little
        motor_speed_control(1, lifttorque, defaultposition0, liftspeed)  # Little
        motor_speed_control(3, lifttorque, defaultposition0, liftspeed)  # Ring


#hold the object
class Load_lift:
    global defaultpositionlift
    defaultpositionlift = 4095
    def position(self):
            #print(lifttorque)
            # control motor ID, torque and position based on the Target_torque_calculation result
            motor_speed_control(8, lifttorque, defaultpositionlift,liftspeed)  # Index
            motor_speed_control(9, lifttorque, defaultpositionlift,liftspeed)  # Index
            motor_speed_control(6, lifttorque, defaultpositionlift,liftspeed)  # Thumb
            motor_speed_control(7, lifttorque, defaultpositionlift,liftspeed)  # Thumb
            motor_speed_control(16, lifttorque, defaultpositionlift,liftspeed)  # Middle
            motor_speed_control(10, lifttorque, defaultpositionlift,liftspeed)  # Middle
            motor_speed_control(2, lifttorque, defaultpositionlift, liftspeed)  # Little
            motor_speed_control(1, lifttorque, defaultpositionlift, liftspeed)  # Little
            motor_speed_control(3, lifttorque, defaultpositionlift, liftspeed)  # Ring


class motor_control:
    def __init__(self,ID,torque,position):
        # Write torque
        dxl_comm_result, dxl_error = packetHandler.write2ByteTxRx(portHandler, ID, AddR_MX_GOAL_TORQUE, torque)
        if dxl_comm_result != COMM_SUCCESS:
            print("%s" % packetHandler.getTxRxResult(dxl_comm_result))
        elif dxl_error != 0:
            print("%s" % packetHandler.getRxPacketError(dxl_error))

        dxl_comm_result, dxl_error = packetHandler.write2ByteTxRx(portHandler, ID, ADDR_MX_GOAL_POSITION , position)
        if dxl_comm_result != COMM_SUCCESS:
            print("%s" % packetHandler.getTxRxResult(dxl_comm_result))
        elif dxl_error != 0:
            print("%s" % packetHandler.getRxPacketError(dxl_error))


#motor torque/position/speed control
class motor_speed_control:
    def __init__(self,ID,torque,position,speed):
        # Write torque
        dxl_comm_result, dxl_error = packetHandler.write2ByteTxRx(portHandler, ID, AddR_MX_GOAL_TORQUE, torque)
        if dxl_comm_result != COMM_SUCCESS:
            print("%s" % packetHandler.getTxRxResult(dxl_comm_result))
        elif dxl_error != 0:
            print("%s" % packetHandler.getRxPacketError(dxl_error))

        dxl_comm_result, dxl_error = packetHandler.write2ByteTxRx(portHandler, ID, ADDR_MX_GOAL_POSITION , position)
        if dxl_comm_result != COMM_SUCCESS:
            print("%s" % packetHandler.getTxRxResult(dxl_comm_result))
        elif dxl_error != 0:
            print("%s" % packetHandler.getRxPacketError(dxl_error))

        dxl_comm_result, dxl_error = packetHandler.write2ByteTxRx(portHandler, ID, ADDR_MX_GOAL_SPEED , speed)
        if dxl_comm_result != COMM_SUCCESS:
            print("%s" % packetHandler.getTxRxResult(dxl_comm_result))
        elif dxl_error != 0:
            print("%s" % packetHandler.getRxPacketError(dxl_error))


#read motor torque
class readtorque:
    def __init__(self,ID):
        global dxl_present_load,list5
        # read torque
        dxl_present_load, dxl_comm_result, dxl_error = packetHandler.read2ByteTxRx(portHandler, 8, ADDR_MX_PRESENT_LOAD ) # 40 is the Present Load according to the motor control table
        if dxl_comm_result != COMM_SUCCESS:
            print("%s" % packetHandler.getTxRxResult(dxl_comm_result))
        elif dxl_error != 0:
            print("%s" % packetHandler.getRxPacketError(dxl_error))

        for i4 in range(0, 499):  # push array to store 500 torque data
            list5[i4] = list5[i4 + 1]
        list5[499] = dxl_present_load


#read the pressure from serial
class getpressure:
    def read(self):
        while ser.in_waiting:
            message = ser.readline()
            decoded_bytes = message.decode(errors='ignore')
            string = decoded_bytes.rstrip()  # remove \n and \r
            data = string.split(",")
            if len(data) == 1:
                global pressure
                try:
                    pressure = int(data[0])
                except ValueError:
                    pass

                for i2 in range(0, 499):  # push array to store 500 data of pressure
                    list1[i2] = list1[i2 + 1]
                list1[499] = pressure


#start the motor and serial connection
control = start()
control.motorinit()
control.serialinit()


#set the init motor position and the target move position
initposition=0 #adjustable initial  motor position
initspeed=200 #adjustable initial  motor speed


motor_speed_control(9, 1000, initposition,initspeed)  # input target Motor's ID,torque and position
motor_speed_control(8, 1000, initposition,initspeed)  # input target Motor's ID,torque and position
motor_speed_control(7, 1000, initposition,initspeed)  # input target Motor's ID,torque and position
motor_speed_control(6, 1000, initposition,initspeed)  # input target Motor's ID,torque and position
motor_speed_control(10, 1000, initposition,initspeed)  # input target Motor's ID,torque and position
motor_speed_control(1, 1000, initposition,initspeed)  # input target Motor's ID,torque and position
motor_speed_control(2, 1000, initposition,initspeed)  # input target Motor's ID,torque and position
motor_speed_control(3, 1000, initposition,initspeed)  # input target Motor's ID,torque and position
motor_speed_control(16, 1000, initposition,initspeed)  # input target Motor's ID,torque and position


while True:
    pressure_data=getpressure()
    pressure_data.read() #read sensor's pressure and global it for motor torque control
    nerual_caculation(pressure)  # send the pressure data to calculate the neural signal, then calculate the target torque and position

    if pressure < 200:
        lift_control = Load_lift()
        lift_control.position()  # control the motor to hold the object

    if pressure >= 200:
        react_control = react_torque_control()
        react_control.motor()  # control the motor to conduct target torque and position based on the pressure

    readtorque(8)      #read the load of motor


'''
    #set the neural signal animation
    ani = animation.FuncAnimation(fig, update, frames=None, interval=40)
    plt.ion()
    plt.show()
    plt.pause(0.000000000001)
'''


# Close port
portHandler.closePort()
