# Supplementary material for: Fully 3D printed flexible, conformal and multi-directional tactile sensor with integrated biomimetic and auxetic structure
Source: Commun Eng. 2023 Nov 14;2:80. doi: 10.1038/s44172-023-00131-x (PMC10956052; doi:10.1038/s44172-023-00131-x)
Supplement: Supplementary file 6 — Supplementary Data 1 [file 44172_2023_131_MOESM6_ESM.txt]

; perimeters extrusion width = 0.75mm
; infill extrusion width = 0.75mm
; solid infill extrusion width = 0.75mm
; top infill extrusion width = 0.75mm

G21 ; set units to millimeters
M107
M190 S30 ; wait for bed temperature to be reached
M104 S173 ; set temperature
G28 ; home all axes
G1 Z5 F5000 ; lift nozzle

M109 S173 ; wait for temperature to be reached
G90 ; use absolute coordinates
G92 E0
M82 ; use absolute distances for extrusion
G1 F1800.000 E-1.00000
G92 E0
G1 Z0.350 F900.000
G1 X130.881 Y130.640 F900.000
G1 E1.00000 F1800.000
G1 X132.635 Y129.153 E1.22058 F600.000
G1 X134.791 Y128.352 E1.44115
G1 X136.000 Y128.241 E1.55766
G1 X156.000 Y128.241 E3.47618
G1 X158.265 Y128.638 E3.69675
G1 X160.260 Y129.781 E3.91733 F600.000
G1 X161.747 Y131.535 E4.13790
G1 X162.548 Y133.690 E4.35848
G1 X162.659 Y134.900 E4.47498
G1 X162.659 Y157.100 E6.60454
G1 X162.262 Y159.365 E6.82512
G1 X161.119 Y161.360 E7.04569
G1 X159.365 Y162.847 E7.26627
G1 X157.209 Y163.648 E7.48684
G1 X156.000 Y163.759 E7.60335
G1 X136.000 Y163.759 E9.52187
G1 X133.735 Y163.362 E9.74244
G1 X131.740 Y162.219 E9.96302
G1 X130.253 Y160.465 E10.18359
G1 X129.452 Y158.310 E10.40417
G1 X129.341 Y157.100 E10.52068
G1 X129.341 Y134.900 E12.65023
G1 X129.738 Y132.635 E12.87081
G1 X130.843 Y130.707 E13.08405
G1 F1800.000 E12.08405
G92 E0
G1 X155.650 Y156.750 F900.000
G1 E1.00000 F1800.000
G1 X136.350 Y156.750 E2.85137 F600.000
G1 X136.350 Y135.250 E4.91378
G1 X155.650 Y135.250 E6.76515
G1 X155.650 Y156.674 E8.82022
G1 F1800.000 E7.82022
G92 E0
G1 X155.172 Y135.728 F900.000
G1 E1.00000 F1800.000
G1 X155.172 Y156.272 E2.97072 F600.000
G1 X154.493 Y156.272 E3.03589
G1 X154.493 Y135.728 E5.00661
G1 X153.813 Y135.728 E5.07179
G1 X153.813 Y156.272 E7.04251
G1 X153.134 Y156.272 E7.10768
G1 X153.134 Y135.728 E9.07840
G1 X152.454 Y135.728 E9.14357
G1 X152.454 Y156.272 E11.11429
G1 X151.775 Y156.272 E11.17947
G1 X151.775 Y135.728 E13.15019
G1 X151.096 Y135.728 E13.21536
G1 X151.096 Y156.272 E15.18608
G1 X150.416 Y156.272 E15.25125
G1 X150.416 Y135.728 E17.22197
G1 X149.737 Y135.728 E17.28715
G1 X149.737 Y156.272 E19.25787
G1 X149.057 Y156.272 E19.32304
G1 X149.057 Y135.728 E21.29376
G1 X148.378 Y135.728 E21.35893
G1 X148.378 Y156.272 E23.32965
G1 X147.699 Y156.272 E23.39483
G1 X147.699 Y135.728 E25.36555
G1 X147.019 Y135.728 E25.43072
G1 X147.019 Y156.272 E27.40144
G1 X146.340 Y156.272 E27.46661
G1 X146.340 Y135.728 E29.43733
G1 X145.660 Y135.728 E29.50251
G1 X145.660 Y156.272 E31.47323
G1 X144.981 Y156.272 E31.53840
G1 X144.981 Y135.728 E33.50912
G1 X144.301 Y135.728 E33.57429
G1 X144.301 Y156.272 E35.54501
G1 X143.622 Y156.272 E35.61019
G1 X143.622 Y135.728 E37.58091
G1 X142.943 Y135.728 E37.64608
G1 X142.943 Y156.272 E39.61680
G1 X142.263 Y156.272 E39.68197
G1 X142.263 Y135.728 E41.65269
G1 X141.584 Y135.728 E41.71787
G1 X141.584 Y156.272 E43.68859
G1 X140.904 Y156.272 E43.75376
G1 X140.904 Y135.728 E45.72448
G1 X140.225 Y135.728 E45.78965
G1 X140.225 Y156.272 E47.76037
G1 X139.546 Y156.272 E47.82554
G1 X139.546 Y135.728 E49.79626
G1 X138.866 Y135.728 E49.86144
G1 X138.866 Y156.272 E51.83216
G1 X138.187 Y156.272 E51.89733
G1 X138.187 Y135.728 E53.86805
G1 X137.507 Y135.728 E53.93322
G1 X137.507 Y156.272 E55.90394
G1 X136.828 Y156.272 E55.96912
G1 X136.828 Y135.728 E57.93984
M106 S255
M140 S25 ; set bed temperature
G1 F1800.000 E56.93984
G92 E0
G1 Z0.850 F900.000
G1 X156.000 Y156.603 F900.000
G1 E1.00000 F1800.000
G1 X136.000 Y156.603 E3.12033 F600.000
G1 F1800.000 E2.12033
G92 E0
G1 X156.000 Y155.003 F900.000
G1 E1.00000 F1800.000
G1 X136.000 Y155.003 E3.12033 F600.000
G1 F1800.000 E2.12033
G92 E0
G1 X156.000 Y153.353 F900.000
G1 E1.00000 F1800.000
G1 X136.000 Y153.353 E3.12033 F600.000
G1 F1800.000 E2.12033
G92 E0
G1 X156.000 Y151.753 F900.000
G1 E1.00000 F1800.000
G1 X136.000 Y151.753 E3.12033 F600.000
G1 F1800.000 E2.12033
G92 E0
G1 X156.000 Y150.103 F900.000
G1 E1.00000 F1800.000
G1 X136.000 Y150.103 E3.12033 F600.000
G1 F1800.000 E2.12033
G92 E0
G1 X156.000 Y148.503 F900.000
G1 E1.00000 F1800.000
G1 X136.000 Y148.503 E3.12033 F600.000
G1 F1800.000 E2.12033
G92 E0
G1 X156.000 Y146.853 F900.000
G1 E1.00000 F1800.000
G1 X136.000 Y146.853 E3.12033 F600.000
G1 F1800.000 E2.12033
G92 E0
G1 X156.000 Y145.253 F900.000
G1 E1.00000 F1800.000
G1 X136.000 Y145.253 E3.12033 F600.000
G1 F1800.000 E2.12033
G92 E0
G1 X156.000 Y143.603 F900.000
G1 E1.00000 F1800.000
G1 X136.000 Y143.603 E3.12033 F600.000
G1 F1800.000 E2.12033
G92 E0
G1 X156.000 Y142.003 F900.000
G1 E1.00000 F1800.000
G1 X136.000 Y142.003 E3.12033 F600.000
G1 F1800.000 E2.12033
G92 E0
G1 X156.000 Y140.353 F900.000
G1 E1.00000 F1800.000
G1 X136.000 Y140.353 E3.12033 F600.000
G1 F1800.000 E2.12033
G92 E0
G1 X156.000 Y138.753 F900.000
G1 E1.00000 F1800.000
G1 X136.000 Y138.753 E3.12033 F600.000
G1 F1800.000 E2.12033
G92 E0
G1 X156.000 Y137.103 F900.000
G1 E1.00000 F1800.000
G1 X136.000 Y137.103 E3.12033 F600.000
G1 F1800.000 E2.12033
G92 E0
G1 X156.000 Y135.503 F900.000
G1 E1.00000 F1800.000
G1 X136.000 Y135.503 E3.12033 F600.000
G1 F1800.000 E2.12033
G92 E0
G1 Z1.350 F900.000
G1 Z1.850 F900.000
G1 X156.000 Y156.353 F900.000
G1 E1.00000 F1800.000
G1 X136.000 Y156.353 E3.12033 F600.000
G1 F1800.000 E2.12033
G92 E0
G1 X156.000 Y155.253 F900.000
G1 E1.00000 F1800.000
G1 X136.000 Y155.253 E3.12033 F600.000
G1 F1800.000 E2.12033
G92 E0
G1 X156.000 Y153.103 F900.000
G1 E1.00000 F1800.000
G1 X136.000 Y153.103 E3.12033 F600.000
G1 F1800.000 E2.12033
G92 E0
G1 X156.000 Y152.003 F900.000
G1 E1.00000 F1800.000
G1 X136.000 Y152.003 E3.12033 F600.000
G1 F1800.000 E2.12033
G92 E0
G1 X156.000 Y149.853 F900.000
G1 E1.00000 F1800.000
G1 X136.000 Y149.853 E3.12033 F600.000
G1 F1800.000 E2.12033
G92 E0
G1 X156.000 Y148.753 F900.000
G1 E1.00000 F1800.000
G1 X136.000 Y148.753 E3.12033 F600.000
G1 F1800.000 E2.12033
G92 E0
G1 X156.000 Y146.603 F900.000
G1 E1.00000 F1800.000
G1 X136.000 Y146.603 E3.12033 F600.000
G1 F1800.000 E2.12033
G92 E0
G1 X156.000 Y145.503 F900.000
G1 E1.00000 F1800.000
G1 X136.000 Y145.503 E3.12033 F600.000
G1 F1800.000 E2.12033
G92 E0
G1 X156.000 Y143.353 F900.000
G1 E1.00000 F1800.000
G1 X136.000 Y143.353 E3.12033 F600.000
G1 F1800.000 E2.12033
G92 E0
G1 X156.000 Y142.253 F900.000
G1 E1.00000 F1800.000
G1 X136.000 Y142.253 E3.12033 F600.000
G1 F1800.000 E2.12033
G92 E0
G1 X156.000 Y140.103 F900.000
G1 E1.00000 F1800.000
G1 X136.000 Y140.103 E3.12033 F600.000
G1 F1800.000 E2.12033
G92 E0
G1 X156.000 Y139.003 F900.000
G1 E1.00000 F1800.000
G1 X136.000 Y139.003 E3.12033 F600.000
G1 F1800.000 E2.12033
G92 E0
G1 X156.000 Y136.853 F900.000
G1 E1.00000 F1800.000
G1 X136.000 Y136.853 E3.12033 F600.000
G1 F1800.000 E2.12033
G92 E0
G1 X156.000 Y135.753 F900.000
G1 E1.00000 F1800.000
G1 X136.000 Y135.753 E3.12033 F600.000
G1 F1800.000 E2.12033
G92 E0
M107
M104 S0 ; turn off temperature
G28 X0  ; home X axis
M84     ; disable motors

; filament used = 136.2mm (0.3cm3)

; avoid_crossing_perimeters = 0
; bed_size = 200,200
; bed_temperature = 25
; bridge_acceleration = 0
; bridge_fan_speed = 100
; bridge_flow_ratio = 1
; brim_width = 0
; complete_objects = 0
; cooling = 1
; default_acceleration = 0
; disable_fan_first_layers = 1
; duplicate_distance = 6
; end_gcode = M104 S0 ; turn off temperature\nG28 X0  ; home X axis\nM84     ; disable motors\n
; external_perimeters_first = 0
; extruder_clearance_height = 20
; extruder_clearance_radius = 20
; extruder_offset = 0x0
; extrusion_axis = E
; extrusion_multiplier = 1
; fan_always_on = 0
; fan_below_layer_time = 60
; filament_diameter = 1.75
; first_layer_acceleration = 0
; first_layer_bed_temperature = 30
; first_layer_extrusion_width = 200%
; first_layer_speed = 10
; first_layer_temperature = 173
; g0 = 0
; gcode_arcs = 0
; gcode_comments = 0
; gcode_flavor = reprap
; infill_acceleration = 0
; infill_first = 0
; layer_gcode = 
; max_fan_speed = 100
; min_fan_speed = 35
; min_print_speed = 10
; min_skirt_length = 0
; notes = 
; nozzle_diameter = 0.51
; only_retract_when_crossing_perimeters = 1
; ooze_prevention = 0
; output_filename_format = [input_filename_base].gcode
; perimeter_acceleration = 0
; post_process = 
; print_center = 146,146
; resolution = 0
; retract_before_travel = 2
; retract_layer_change = 1
; retract_length = 1
; retract_length_toolchange = 10
; retract_lift = 0
; retract_restart_extra = 0
; retract_restart_extra_toolchange = 0
; retract_speed = 30
; skirt_distance = 6
; skirt_height = 1
; skirts = 1
; slowdown_below_layer_time = 30
; spiral_vase = 0
; standby_temperature_delta = -5
; start_gcode = G28 ; home all axes\nG1 Z5 F5000 ; lift nozzle\n
; temperature = 173
; threads = 2
; toolchange_gcode = 
; travel_speed = 15
; use_firmware_retraction = 0
; use_relative_e_distances = 0
; vibration_limit = 0
; wipe = 0
; z_offset = 0
; dont_support_bridges = 1
; extrusion_width = 0
; first_layer_height = 0.35
; infill_only_where_needed = 0
; interface_shells = 0
; layer_height = 0.5
; raft_layers = 0
; seam_position = aligned
; support_material = 0
; support_material_angle = 0
; support_material_enforce_layers = 0
; support_material_extruder = 1
; support_material_extrusion_width = 0
; support_material_interface_extruder = 1
; support_material_interface_layers = 3
; support_material_interface_spacing = 0
; support_material_interface_speed = 10
; support_material_pattern = pillars
; support_material_spacing = 2.5
; support_material_speed = 10
; support_material_threshold = 0
; bottom_solid_layers = 1
; bridge_speed = 10
; external_perimeter_speed = 10
; extra_perimeters = 1
; fill_angle = 90
; fill_density = 40%
; fill_pattern = rectilinear
; gap_fill_speed = 10
; infill_every_layers = 1
; infill_extruder = 1
; infill_extrusion_width = 0
; infill_speed = 10
; overhangs = 1
; perimeter_extruder = 1
; perimeter_extrusion_width = 0
; perimeter_speed = 10
; perimeters = 1
; small_perimeter_speed = 10
; solid_fill_pattern = rectilinear
; solid_infill_below_area = 70
; solid_infill_every_layers = 0
; solid_infill_extrusion_width = 0
; solid_infill_speed = 10
; thin_walls = 1
; top_infill_extrusion_width = 0
; top_solid_infill_speed = 10
; top_solid_layers = 0
