# Supplementary material for: Fully 3D printed flexible, conformal and multi-directional tactile sensor with integrated biomimetic and auxetic structure
Source: Commun Eng. 2023 Nov 14;2:80. doi: 10.1038/s44172-023-00131-x (PMC10956052; doi:10.1038/s44172-023-00131-x)
Supplement: Supplementary file 7 — Supplementary Data 2 [file 44172_2023_131_MOESM7_ESM.txt]

; perimeters extrusion width = 0.75mm
; infill extrusion width = 0.75mm
; solid infill extrusion width = 0.75mm
; top infill extrusion width = 0.75mm


M107
M190 S173 ; wait for bed temperature to be reached
M104 S173 T0; set temperature
M104 S173 T1; set temperature
G28 ; home all axes
G1 Z5 F5000 ; lift nozzle

M109 S173 T0; wait for temperature to be reached
M109 S173 T1; wait for temperature to be reached
G90 ; use absolute coordinates
G92 E0
M82 ; use absolute distances for extrusion
T1
G01 X110 Y120 Z0 F1000
G01 X110.3 Y120 Z0.242 E2
G01 X110.6 Y120 Z0.467 E3
G01 X110.9 Y120 Z0.673 E4
G01 X111.2 Y120 Z0.85 E5
G01 X111.5 Y120 Z1.01 E6
G01 X111.8 Y120 Z1.146 E7
G01 X112.1 Y120 Z1.264 E8
G01 X112.4 Y120 Z1.352 E9
G01 X112.7 Y120 Z1.423 E10
G01 X113 Y120 Z1.47 E11
G01 X113.3 Y120 Z1.5 E12
G01 X113.6 Y120 Z1.5 E13
G01 X113.9 Y120 Z1.482 E14
G01 X114.2 Y120 Z1.447 E15
G01 X114.5 Y120 Z1.382 E16
G01 X114.8 Y120 Z1.299 E17
G01 X115.1 Y120 Z1.193 E18
G01 X115.4 Y120 Z1.063 E19
G01 X115.7 Y120 Z0.909 E20
G01 X116 Y120 Z0.744 E21
G01 X116.3 Y120 Z0.555 E22
G01 X116.6 Y120 Z0.331 E23
G01 X116.9 Y120 Z0.094 E24
G01 X116.9 Y121 Z0.094 E25
G01 X116.6 Y121 Z0.589 E26
G01 X116.3 Y121 Z0.813 E27
G01 X116 Y121 Z1.002 E28
G01 X115.7 Y121 Z1.167 E29
G01 X115.4 Y121 Z1.321 E30
G01 X115.1 Y121 Z1.451 E31
G01 X114.8 Y121 Z1.557 E32
G01 X114.5 Y121 Z1.64 E33
G01 X114.2 Y121 Z1.705 E34
G01 X113.9 Y121 Z1.74 E35
G01 X113.6 Y121 Z1.758 E36
G01 X113.3 Y121 Z1.758 E37
G01 X113 Y121 Z1.728 E38
G01 X112.7 Y121 Z1.681 E39
G01 X112.4 Y121 Z1.61 E40
G01 X112.1 Y121 Z1.522 E41
G01 X111.8 Y121 Z1.404 E42
G01 X111.5 Y121 Z1.268 E43
G01 X111.2 Y121 Z1.108 E44
G01 X110.9 Y121 Z0.931 E45
G01 X110.6 Y121 Z0.725 E46
G01 X110.3 Y121 Z0.5 E47
G01 X110 Y121 Z0.258 E48
G01 X110 Y122 Z0.774 E49
G01 X110.3 Y122 Z0.758 E50
G01 X110.6 Y122 Z0.983 E51
G01 X110.9 Y122 Z1.189 E52
G01 X111.2 Y122 Z1.366 E53
G01 X111.5 Y122 Z1.526 E54
G01 X111.8 Y122 Z1.662 E55
G01 X112.1 Y122 Z1.78 E56
G01 X112.4 Y122 Z1.868 E57
G01 X112.7 Y122 Z1.939 E58
G01 X113 Y122 Z1.986 E59
G01 X113.3 Y122 Z2.016 E60
G01 X113.6 Y122 Z2.016 E61
G01 X113.9 Y122 Z1.998 E62
G01 X114.2 Y122 Z1.963 E63
G01 X114.5 Y122 Z1.898 E64
G01 X114.8 Y122 Z1.815 E65
G01 X115.1 Y122 Z1.709 E66
G01 X115.4 Y122 Z1.579 E67
G01 X115.7 Y122 Z1.425 E68
G01 X116 Y122 Z1.26 E69
G01 X116.3 Y122 Z1.071 E70
G01 X116.6 Y122 Z0.847 E71
G01 X116.9 Y122 Z0.855 E72
G01 X116.9 Y123 Z0.868 E73
G01 X116.6 Y123 Z1.105 E74
G01 X116.3 Y123 Z1.329 E75
G01 X116 Y123 Z1.518 E76
G01 X115.7 Y123 Z1.683 E77
G01 X115.4 Y123 Z1.837 E78
G01 X115.1 Y123 Z1.967 E79
G01 X114.8 Y123 Z2.073 E80
G01 X114.5 Y123 Z2.156 E81
G01 X114.2 Y123 Z2.221 E82
G01 X113.9 Y123 Z2.256 E83
G01 X113.6 Y123 Z2.274 E84
G01 X113.3 Y123 Z2.274 E85
G01 X113 Y123 Z2.244 E86
G01 X112.7 Y123 Z2.197 E87
G01 X112.4 Y123 Z2.126 E88
G01 X112.1 Y123 Z2.038 E89
G01 X111.8 Y123 Z1.92 E90
G01 X111.5 Y123 Z1.784 E91
G01 X111.2 Y123 Z1.624 E92
G01 X110.9 Y123 Z1.447 E93
G01 X110.6 Y123 Z1.241 E94
G01 X110.3 Y123 Z1.152 E95
G01 X110 Y123 Z1.032 E96
G01 X110 Y124 Z1.032 E97
G01 X110.3 Y124 Z1.274 E98
G01 X110.6 Y124 Z1.499 E99
G01 X110.9 Y124 Z1.705 E100
G01 X111.2 Y124 Z1.882 E101
G01 X111.5 Y124 Z2.042 E102
G01 X111.8 Y124 Z2.178 E103
G01 X112.1 Y124 Z2.296 E104
G01 X112.4 Y124 Z2.384 E105
G01 X112.7 Y124 Z2.455 E106
G01 X113 Y124 Z2.502 E107
G01 X113.3 Y124 Z2.532 E108
G01 X113.6 Y124 Z2.532 E109
G01 X113.9 Y124 Z2.514 E110
G01 X114.2 Y124 Z2.479 E111
G01 X114.5 Y124 Z2.414 E112
G01 X114.8 Y124 Z2.331 E113
G01 X115.1 Y124 Z2.225 E114
G01 X115.4 Y124 Z2.095 E115
G01 X115.7 Y124 Z1.941 E116
G01 X116 Y124 Z1.776 E117
G01 X116.3 Y124 Z1.705 E118
G01 X116.6 Y124 Z1.621 E119
G01 X116.9 Y124 Z1.384 E120
G01 X116.9 Y125 Z1.384 E121
G01 X116.6 Y125 Z1.621 E122
G01 X116.3 Y125 Z1.845 E123
G01 X116 Y125 Z2.034 E124
G01 X115.7 Y125 Z2.199 E125
G01 X115.4 Y125 Z2.353 E126
G01 X115.1 Y125 Z2.483 E127
G01 X114.8 Y125 Z2.589 E128
G01 X114.5 Y125 Z2.672 E129
G01 X114.2 Y125 Z2.737 E130
G01 X113.9 Y125 Z2.772 E131
G01 X113.6 Y125 Z2.79 E132
G01 X113.3 Y125 Z2.79 E133
G01 X113 Y125 Z2.76 E134
G01 X112.7 Y125 Z2.713 E135
G01 X112.4 Y125 Z2.642 E136
G01 X112.1 Y125 Z2.554 E137
G01 X111.8 Y125 Z2.436 E138
G01 X111.5 Y125 Z2.3 E139
G01 X111.2 Y125 Z2.14 E140
G01 X110.9 Y125 Z2.075 E141
G01 X110.6 Y125 Z2.015 E142
G01 X110.3 Y125 Z1.79 E143
G01 X110 Y125 Z1.548 E144
G01 X110 Y126 Z1.648 E145
G01 X110.3 Y126 Z1.89 E146
G01 X110.6 Y126 Z2.115 E147
G01 X110.9 Y126 Z2.321 E148
G01 X111.2 Y126 Z2.498 E149
G01 X111.5 Y126 Z2.658 E150
G01 X111.8 Y126 Z2.794 E151
G01 X112.1 Y126 Z2.912 E152
G01 X112.4 Y126 Z3 E153
G01 X112.7 Y126 Z3.071 E154
G01 X113 Y126 Z3.118 E155
G01 X113.3 Y126 Z3.148 E156
G01 X113.6 Y126 Z3.148 E157
G01 X113.9 Y126 Z3.13 E158
G01 X114.2 Y126 Z3.095 E159
G01 X114.5 Y126 Z3.03 E160
G01 X114.8 Y126 Z2.947 E161
G01 X115.1 Y126 Z2.841 E162
G01 X115.4 Y126 Z2.711 E163
G01 X115.7 Y126 Z2.675 E164
G01 X116 Y126 Z2.65 E165
G01 X116.3 Y126 Z2.461 E166
G01 X116.6 Y126 Z2.237 E167
G01 X116.9 Y126 Z2 E168
G01 X116.9 Y127 Z2 E169
G01 X116.6 Y127 Z2.237 E170
G01 X116.3 Y127 Z2.461 E171
G01 X116 Y127 Z2.65 E172
G01 X115.7 Y127 Z2.815 E173
G01 X115.4 Y127 Z2.969 E174
G01 X115.1 Y127 Z3.099 E175
G01 X114.8 Y127 Z3.205 E176
G01 X114.5 Y127 Z3.288 E177
G01 X114.2 Y127 Z3.353 E178
G01 X113.9 Y127 Z3.388 E179
G01 X113.6 Y127 Z3.406 E180
G01 X113.3 Y127 Z3.406 E181
G01 X113 Y127 Z3.376 E182
G01 X112.7 Y127 Z3.329 E183
G01 X112.4 Y127 Z3.258 E184
G01 X112.1 Y127 Z3.17 E185
G01 X111.8 Y127 Z3.052 E186
G01 X111.5 Y127 Z3.035 E187
G01 X111.2 Y127 Z3.014 E188
G01 X110.9 Y127 Z2.837 E189
G01 X110.6 Y127 Z2.631 E190
G01 X110.3 Y127 Z2.406 E191
G01 X110 Y128 Z2.264 E192
G01 X110 Y128 Z2.264 E193
G01 X110.3 Y128 Z2.506 E194
G01 X110.6 Y128 Z2.731 E195
G01 X110.9 Y128 Z2.937 E196
G01 X111.2 Y128 Z3.114 E197
G01 X111.5 Y128 Z3.274 E198
G01 X111.8 Y128 Z3.41 E199
G01 X112.1 Y128 Z3.528 E200
G01 X112.4 Y128 Z3.616 E201
G01 X112.7 Y128 Z3.687 E202
G01 X113 Y128 Z3.734 E203
G01 X113.3 Y128 Z3.764 E204
G01 X113.6 Y128 Z3.764 E205
G01 X113.9 Y128 Z3.746 E206
G01 X114.2 Y128 Z3.711 E207
G01 X114.5 Y128 Z3.646 E208
G01 X114.8 Y128 Z3.563 E209
G01 X115.1 Y128 Z3.905 E210
G01 X115.4 Y128 Z3.585 E211
G01 X115.7 Y128 Z3.431 E212
G01 X116 Y128 Z3.266 E213
G01 X116.3 Y128 Z3.077 E214
G01 X116.6 Y128 Z2.853 E215
G01 X116.9 Y128 Z2.616 E216
G01 X116.9 Y129 Z2.616 E217
G01 X116.6 Y129 Z2.853 E218
G01 X116.3 Y129 Z3.077 E219
G01 X116 Y129 Z3.266 E220
G01 X115.7 Y129 Z3.431 E221
G01 X115.4 Y129 Z3.585 E222
G01 X115.1 Y129 Z3.715 E223
G01 X114.8 Y129 Z3.821 E224
G01 X114.5 Y129 Z3.904 E225
G01 X114.2 Y129 Z3.969 E226
G01 X113.9 Y129 Z4.004 E227
G01 X113.6 Y129 Z4.022 E228
G01 X113.3 Y129 Z4.022 E229
G01 X113 Y129 Z3.992 E230
G01 X112.7 Y129 Z3.945 E231
G01 X112.4 Y129 Z3.874 E232
G01 X112.1 Y129 Z3.905 E233
G01 X111.8 Y129 Z3.926 E234
G01 X111.5 Y129 Z3.79 E235
G01 X111.2 Y129 Z3.63 E236
G01 X110.9 Y129 Z3.453 E237
G01 X110.6 Y129 Z3.247 E238
G01 X110.3 Y129 Z3.022 E239
G01 X110 Y129 Z2.78 E240
G01 X110 Y130 Z2.78 E241
G01 X110.3 Y130 Z3.022 E242
G01 X110.6 Y130 Z3.247 E243
G01 X110.9 Y130 Z3.453 E244
G01 X111.2 Y130 Z3.63 E245
G01 X111.5 Y130 Z3.79 E246
G01 X111.8 Y130 Z3.926 E247
G01 X112.1 Y130 Z4.044 E248
G01 X112.4 Y130 Z4.132 E249
G01 X112.7 Y130 Z4.203 E250
G01 X113 Y130 Z4.25 E251
G01 X113.3 Y130 Z4.28 E252
G01 X113.6 Y130 Z4.28 E253
G01 X113.9 Y130 Z4.262 E254
G01 X114.2 Y130 Z4.227 E255
G01 X114.5 Y130 Z4.305 E256
G01 X114.8 Y130 Z4.337 E257
G01 X115.1 Y130 Z4.231 E258
G01 X115.4 Y130 Z4.101 E259
G01 X115.7 Y130 Z3.947 E260
G01 X116 Y130 Z3.782 E261
G01 X116.3 Y130 Z3.593 E262
G01 X116.6 Y130 Z3.369 E263
G01 X116.9 Y130 Z3.132 E264
G01 X116.9 Y130 Z3.132 E265
G01 X116.6 Y131 Z3.369 E266
G01 X116.3 Y131 Z3.593 E267
G01 X116 Y131 Z3.782 E268
G01 X115.7 Y131 Z3.947 E269
G01 X115.4 Y131 Z4.101 E270
G01 X115.1 Y131 Z4.231 E271
G01 X114.8 Y131 Z4.337 E272
G01 X114.5 Y131 Z4.42 E273
G01 X114.2 Y131 Z4.485 E274
G01 X113.9 Y131 Z4.52 E275
G01 X113.6 Y131 Z4.538 E276
G01 X113.3 Y131 Z4.538 E277
G01 X113 Y131 Z4.508 E278
G01 X112.7 Y131 Z4.6 E279
G01 X112.4 Y131 Z4.648 E280
G01 X112.1 Y131 Z4.56 E281
G01 X111.8 Y131 Z4.442 E282
G01 X111.5 Y131 Z4.306 E283
G01 X111.2 Y131 Z4.146 E284
G01 X110.9 Y131 Z3.969 E285
G01 X110.6 Y131 Z3.763 E286
G01 X110.3 Y131 Z3.538 E287
G01 X110 Y131 Z3.296 E288
G01 X110 Y132 Z3.296 E289
G01 X110.3 Y132 Z3.538 E290
G01 X110.6 Y132 Z3.763 E291
G01 X110.9 Y132 Z3.969 E292
G01 X111.2 Y132 Z4.146 E293
G01 X111.5 Y132 Z4.306 E294
G01 X111.8 Y132 Z4.442 E295
G01 X112.1 Y132 Z4.56 E296
G01 X112.4 Y132 Z4.648 E297
G01 X112.7 Y132 Z4.719 E298
G01 X113 Y132 Z4.766 E299
G01 X113.3 Y132 Z4.796 E300
G01 X113.6 Y132 Z4.796 E301
G01 X113.9 Y132 Z4.925 E302
G01 X114.2 Y132 Z5.001 E303
G01 X114.5 Y132 Z4.936 E304
G01 X114.8 Y132 Z4.853 E305
G01 X115.1 Y132 Z4.747 E306
G01 X115.4 Y132 Z4.617 E307
G01 X115.7 Y132 Z4.463 E308
G01 X116 Y132 Z4.298 E309
G01 X116.3 Y132 Z4.109 E310
G01 X116.6 Y132 Z3.885 E311
G01 X116.9 Y132 Z3.648 E312
G01 X116.9 Y133 Z3.748 E313
G01 X116.6 Y133 Z3.985 E314
G01 X116.3 Y133 Z4.209 E315
G01 X116 Y133 Z4.398 E316
G01 X115.7 Y133 Z4.563 E317
G01 X115.4 Y133 Z4.717 E318
G01 X115.1 Y133 Z4.847 E319
G01 X114.8 Y133 Z4.953 E320
G01 X114.5 Y133 Z5.036 E321
G01 X114.2 Y133 Z5.101 E322
G01 X113.9 Y133 Z5.136 E323
G01 X113.6 Y133 Z5.154 E324
G01 X113.3 Y133 Z5.25 E325
G01 X113 Y133 Z5.382 E326
G01 X112.7 Y133 Z5.335 E327
G01 X112.4 Y133 Z5.264 E328
G01 X112.1 Y133 Z5.176 E329
G01 X111.8 Y133 Z5.058 E330
G01 X111.5 Y133 Z4.922 E331
G01 X111.2 Y133 Z4.762 E332
G01 X110.9 Y133 Z4.585 E333
G01 X110.6 Y133 Z4.379 E334
G01 X110.3 Y133 Z4.154 E335
G01 X110 Y133 Z3.912 E336
G01 X110 Y134 Z4.012 E337
G01 X110.3 Y134 Z4.254 E338
G01 X110.6 Y134 Z4.479 E339
G01 X110.9 Y134 Z4.685 E340
G01 X111.2 Y134 Z4.862 E341
G01 X111.5 Y134 Z5.022 E342
G01 X111.8 Y134 Z5.158 E343
G01 X112.1 Y134 Z5.276 E344
G01 X112.4 Y134 Z5.364 E345
G01 X112.7 Y134 Z5.435 E346
G01 X113 Y134 Z5.482 E347
G01 X113.3 Y134 Z5.65 E348
G01 X113.6 Y134 Z5.77 E349
G01 X113.9 Y134 Z5.752 E350
G01 X114.2 Y134 Z5.717 E351
G01 X114.5 Y134 Z5.652 E352
G01 X114.8 Y134 Z5.569 E353
G01 X115.1 Y134 Z5.463 E354
G01 X115.4 Y134 Z5.333 E355
G01 X115.7 Y134 Z5.179 E356
G01 X116 Y134 Z5.014 E357
G01 X116.3 Y134 Z4.825 E358
G01 X116.6 Y134 Z4.601 E359
G01 X116.9 Y134 Z4.364 E360
G01 X116.9 Y135 Z4.464 E361
G01 X116.6 Y135 Z4.701 E362
G01 X116.3 Y135 Z4.925 E363
G01 X116 Y135 Z5.114 E364
G01 X115.7 Y135 Z5.279 E365
G01 X115.4 Y135 Z5.433 E366
G01 X115.1 Y135 Z5.563 E367
G01 X114.8 Y135 Z5.669 E368
G01 X114.5 Y135 Z5.752 E369
G01 X114.2 Y135 Z5.817 E370
G01 X113.9 Y135 Z6.055 E371
G01 X113.6 Y135 Z6.128 E372
G01 X113.3 Y135 Z6.128 E373
G01 X113 Y135 Z6.098 E374
G01 X112.7 Y135 Z6.051 E375
G01 X112.4 Y135 Z5.98 E376
G01 X112.1 Y135 Z5.892 E377
G01 X111.8 Y135 Z5.774 E378
G01 X111.5 Y135 Z5.638 E379
G01 X111.2 Y135 Z5.478 E380
G01 X110.9 Y135 Z5.301 E381
G01 X110.6 Y135 Z5.095 E382
G01 X110.3 Y135 Z4.87 E383
G01 X110 Y135 Z4.628 E384
G01 X110 Y136 Z4.628 E385
G01 X110.3 Y136 Z4.97 E386
G01 X110.6 Y136 Z5.195 E387
G01 X110.9 Y136 Z5.401 E388
G01 X111.2 Y136 Z5.578 E389
G01 X111.5 Y136 Z5.738 E390
G01 X111.8 Y136 Z5.874 E391
G01 X112.1 Y136 Z5.992 E392
G01 X112.4 Y136 Z6.08 E393
G01 X112.7 Y136 Z6.35 E394
G01 X113 Y136 Z6.456 E395
G01 X113.3 Y136 Z6.486 E396
G01 X113.6 Y136 Z6.486 E397
G01 X113.9 Y136 Z6.468 E398
G01 X114.2 Y136 Z6.433 E399
G01 X114.5 Y136 Z6.368 E400
G01 X114.8 Y136 Z6.285 E401
G01 X115.1 Y136 Z6.179 E402
G01 X115.4 Y136 Z6.049 E403
G01 X115.7 Y136 Z5.895 E404
G01 X116 Y136 Z5.73 E405
G01 X116.3 Y136 Z5.541 E406
G01 X116.6 Y136 Z5.317 E407
G01 X116.9 Y136 Z5.08 E408
G01 X116.9 Y137 Z5.18 E409
G01 X116.6 Y137 Z5.417 E410
G01 X116.3 Y137 Z5.641 E411
G01 X116 Y137 Z5.83 E412
G01 X115.7 Y137 Z5.995 E413
G01 X115.4 Y137 Z6.149 E414
G01 X115.1 Y137 Z6.279 E415
G01 X114.8 Y137 Z6.385 E416
G01 X114.5 Y137 Z6.55 E417
G01 X114.2 Y137 Z6.791 E418
G01 X113.9 Y137 Z6.826 E419
G01 X113.6 Y137 Z6.844 E420
G01 X113.3 Y137 Z6.844 E421
G01 X113 Y137 Z6.814 E422
G01 X112.7 Y137 Z6.767 E423
G01 X112.4 Y137 Z6.696 E424
G01 X112.1 Y137 Z6.608 E425
G01 X111.8 Y137 Z6.49 E426
G01 X111.5 Y137 Z6.354 E427
G01 X111.2 Y137 Z6.194 E428
G01 X110.9 Y137 Z6.017 E429
G01 X110.6 Y137 Z5.811 E430
G01 X110.3 Y137 Z5.586 E431
G01 X110 Y137 Z5.344 E432
G01 X110 Y138 Z5.444 E433
G01 X110.3 Y138 Z5.686 E434
G01 X110.6 Y138 Z5.911 E435
G01 X110.9 Y138 Z6.117 E436
G01 X111.2 Y138 Z6.294 E437
G01 X111.5 Y138 Z6.454 E438
G01 X111.8 Y138 Z6.59 E439
G01 X112.1 Y138 Z6.8 E440
G01 X112.4 Y138 Z7.054 E441
G01 X112.7 Y138 Z7.125 E442
G01 X113 Y138 Z7.172 E443
G01 X113.3 Y138 Z7.202 E444
G01 X113.6 Y138 Z7.202 E445
G01 X113.9 Y138 Z7.184 E446
G01 X114.2 Y138 Z7.149 E447
G01 X114.5 Y138 Z7.084 E448
G01 X114.8 Y138 Z7.001 E449
G01 X115.1 Y138 Z6.895 E450
G01 X115.4 Y138 Z6.765 E451
G01 X115.7 Y138 Z6.611 E452
G01 X116 Y138 Z6.446 E453
G01 X116.3 Y138 Z6.257 E454
G01 X116.6 Y138 Z6.033 E455
G01 X116.9 Y138 Z5.796 E456
G01 X116.9 Y139 Z5.896 E457
G01 X116.6 Y139 Z6.133 E458
G01 X116.3 Y139 Z6.357 E459
G01 X116 Y139 Z6.546 E460
G01 X115.7 Y139 Z6.711 E461
G01 X115.4 Y139 Z6.865 E462
G01 X115.1 Y139 Z7.154 E463
G01 X114.8 Y139 Z7.359 E464
G01 X114.5 Y139 Z7.442 E465
G01 X114.2 Y139 Z7.507 E466
G01 X113.9 Y139 Z7.542 E467
G01 X113.6 Y139 Z7.56 E468
G01 X113.3 Y139 Z7.56 E469
G01 X113 Y139 Z7.53 E470
G01 X112.7 Y139 Z7.483 E471
G01 X112.4 Y139 Z7.412 E472
G01 X112.1 Y139 Z7.324 E473
G01 X111.8 Y139 Z7.206 E474
G01 X111.5 Y139 Z7.07 E475
G01 X111.2 Y139 Z6.91 E476
G01 X110.9 Y139 Z6.733 E477
G01 X110.6 Y139 Z6.527 E478
G01 X110.3 Y139 Z6.302 E479
G01 X110 Y139 Z6.06 E480
G01 X110 Y140 Z6.16 E481
G01 X110.3 Y140 Z6.402 E482
G01 X110.6 Y140 Z6.627 E483
G01 X110.9 Y140 Z6.833 E484
G01 X111.2 Y140 Z7.01 E485
G01 X111.5 Y140 Z7.359 E486
G01 X111.8 Y140 Z7.564 E487
G01 X112.1 Y140 Z7.682 E488
G01 X112.4 Y140 Z7.77 E489
G01 X112.7 Y140 Z7.841 E490
G01 X113 Y140 Z7.888 E491
G01 X113.3 Y140 Z7.918 E492
G01 X113.6 Y140 Z7.918 E493
G01 X113.9 Y140 Z7.9 E494
G01 X114.2 Y140 Z7.865 E495
G01 X114.5 Y140 Z7.8 E496
G01 X114.8 Y140 Z7.717 E497
G01 X115.1 Y140 Z7.611 E498
G01 X115.4 Y140 Z7.481 E499
G01 X115.7 Y140 Z7.327 E500
G01 X116 Y140 Z7.162 E501
G01 X116.3 Y140 Z6.973 E502
G01 X116.6 Y140 Z6.749 E503
G01 X116.9 Y140 Z6.512 E504

G01 X116.6 Y123.5 Z1.231 E505
G01 X116.6 Y137.5 Z5.235 E506
G01 X115.9 Y137.5 Z5.589 E507
G01 X115.9 Y123.5 Z1.809 E508

G01 X115.1 Y123.5 Z1.901 E509
G01 X115.1 Y137.5 Z5.675 E510
G01 X114.4 Y137.5 Z5.975 E511
G01 X114.4 Y123.5 Z2.155 E512

G01 X113.5 Y123.5 Z2.355 E513
G01 X113.5 Y137.5 Z6.035 E514
G01 X112.8 Y137.5 Z5.989 E515
G01 X112.8 Y123.5 Z2.055 E516

G01 X112 Y123.5 Z1.755 E517
G01 X112 Y137.5 Z5.855 E518
G01 X111.3 Y137.5 Z5.589 E519
G01 X111.3 Y123.5 Z1.809 E520

G01 X110.7 Y123.5 Z1.231 E521
G01 X110.7 Y137.5 Z5.235 E522
G01 X110 Y137.5 Z4.659 E523
G01 X110 Y123.5 Z0.900 E524

G01 X110.6 Y123.5 Z1.8 E525
G01 X110.6 Y137.5 Z5.8 E526
G01 X110.2 Y137.5 Z5.2 E527
G01 X110.2 Y123.5 Z1.5 E528

G01 X111.8 Y123.5 Z2.3 E529
G01 X111.8 Y137.5 Z6.4 E530
G01 X111.4 Y137.5 Z6.1 E531
G01 X111.4 Y123.5 Z2.4 E532

G01 X113 Y123.5 Z2.8 E533
G01 X113 Y137.5 Z6.7 E534
G01 X113.4 Y137.5 Z6.6 E535
G01 X113.4 Y123.5 Z2.6 E536

G01 X114.9 Y123.5 Z2.5 E537
G01 X114.9 Y137.5 Z6.5 E538
G01 X114.5 Y137.5 Z6.3 E539
G01 X114.5 Y123.5 Z2.7 E540

G01 X116.4 Y123.5 Z2 E541
G01 X116.4 Y137.5 Z5.5 E542
G01 X116 Y137.5 Z6.0 E543
G01 X116 Y123.5 Z2.2 E544

G01 X110.6 Y123.5 Z2.3 E545
G01 X110.6 Y137.5 Z6.3 E546
G01 X110.2 Y137.5 Z5.7 E547
G01 X110.2 Y123.5 Z2 E548
					
G01 X111.8 Y123.5 Z2.8 E549
G01 X111.8 Y137.5 Z6.9 E551
G01 X111.4 Y137.5 Z6.6 E552
G01 X111.4 Y123.5 Z2.9 E553
					
G01 X113 Y123.5 Z3.3 E554
G01 X113 Y137.5 Z7.2 E555
G01 X113.4 Y137.5 Z7.1 E556
G01 X113.4 Y123.5 Z3.1 E557
					
G01 X114.9 Y123.5 Z3 E558
G01 X114.9 Y137.5 Z7 E559
G01 X114.5 Y137.5 Z6.8 E560
G01 X114.5 Y123.5 Z3.2 E561
					
G01 X116.4 Y123.5 Z2.5 E563
G01 X116.4 Y137.5 Z6 E564
G01 X116 Y137.5 Z6.5 E565
G01 X116 Y123.5 Z2.7 E566
					
G01 X116.6 Y123.5 Z2.231 E567
G01 X116.6 Y137.5 Z6.235 E568
G01 X115.9 Y137.5 Z6.589 E569
G01 X115.9 Y123.5 Z2.809 E570
					
G01 X115.1 Y123.5 Z2.901 E571
G01 X115.1 Y137.5 Z6.675 E572
G01 X114.4 Y137.5 Z6.975 E573
G01 X114.4 Y123.5 Z3.155 E574
					
G01 X113.5 Y123.5 Z3.355 E575
G01 X113.5 Y137.5 Z7.035 E576
G01 X112.8 Y137.5 Z6.989 E577
G01 X112.8 Y123.5 Z3.055 E578
					
G01 X112 Y123.5 Z2.755 E579
G01 X112 Y137.5 Z6.855 E580
G01 X111.3 Y137.5 Z6.589 E581
G01 X111.3 Y123.5 Z2.809 E582
					
G01 X110.7 Y123.5 Z2.231 E583
G01 X110.7 Y137.5 Z6.235 E584
G01 X110 Y137.5 Z5.659 E585
G01 X110 Y123.5 Z1.9 E586

G01 X110 Y120 Z1.75 E590
G01 X110.3 Y120 Z1.992 E591
G01 X110.6 Y120 Z2.217 E592
G01 X110.9 Y120 Z2.423 E593
G01 X111.2 Y120 Z2.6 E594
G01 X111.5 Y120 Z2.76 E595
G01 X111.8 Y120 Z2.896 E596
G01 X112.1 Y120 Z3.014 E597
G01 X112.4 Y120 Z3.102 E598
G01 X112.7 Y120 Z3.173 E599
G01 X113 Y120 Z3.22 E600
G01 X113.3 Y120 Z3.25 E601
G01 X113.6 Y120 Z3.25 E602
G01 X113.9 Y120 Z3.232 E603
G01 X114.2 Y120 Z3.197 E604
G01 X114.5 Y120 Z3.132 E605
G01 X114.8 Y120 Z3.049 E606
G01 X115.1 Y120 Z2.943 E607
G01 X115.4 Y120 Z2.813 E608
G01 X115.7 Y120 Z2.659 E609
G01 X116 Y120 Z2.494 E610
G01 X116.3 Y120 Z2.305 E611
G01 X116.6 Y120 Z2.081 E612
G01 X116.9 Y120 Z1.844 E613
G01 X116.9 Y121 Z1.844 E614
G01 X116.6 Y121 Z2.339 E615
G01 X116.3 Y121 Z2.563 E616
G01 X116 Y121 Z2.752 E617
G01 X115.7 Y121 Z2.917 E618
G01 X115.4 Y121 Z3.071 E619
G01 X115.1 Y121 Z3.201 E620
G01 X114.8 Y121 Z3.307 E621
G01 X114.5 Y121 Z3.39 E622
G01 X114.2 Y121 Z3.455 E623
G01 X113.9 Y121 Z3.49 E624
G01 X113.6 Y121 Z3.508 E625
G01 X113.3 Y121 Z3.508 E626
G01 X113 Y121 Z3.478 E627
G01 X112.7 Y121 Z3.431 E628
G01 X112.4 Y121 Z3.36 E629
G01 X112.1 Y121 Z3.272 E630
G01 X111.8 Y121 Z3.154 E631
G01 X111.5 Y121 Z3.018 E632
G01 X111.2 Y121 Z2.858 E633
G01 X110.9 Y121 Z2.681 E634
G01 X110.6 Y121 Z2.475 E635
G01 X110.3 Y121 Z2.25 E636
G01 X110 Y121 Z2.008 E637
G01 X110 Y122 Z2.524 E638
G01 X110.3 Y122 Z2.508 E639
G01 X110.6 Y122 Z2.733 E640
G01 X110.9 Y122 Z2.939 E641
G01 X111.2 Y122 Z3.116 E642
G01 X111.5 Y122 Z3.276 E643
G01 X111.8 Y122 Z3.412 E644
G01 X112.1 Y122 Z3.53 E645
G01 X112.4 Y122 Z3.618 E646
G01 X112.7 Y122 Z3.689 E647
G01 X113 Y122 Z3.736 E648
G01 X113.3 Y122 Z3.766 E649
G01 X113.6 Y122 Z3.766 E650
G01 X113.9 Y122 Z3.748 E651
G01 X114.2 Y122 Z3.713 E652
G01 X114.5 Y122 Z3.648 E653
G01 X114.8 Y122 Z3.565 E654
G01 X115.1 Y122 Z3.459 E655
G01 X115.4 Y122 Z3.329 E656
G01 X115.7 Y122 Z3.175 E657
G01 X116 Y122 Z3.01 E658
G01 X116.3 Y122 Z2.821 E659
G01 X116.6 Y122 Z2.597 E660
G01 X116.9 Y122 Z2.605 E661
G01 X116.9 Y123 Z2.618 E662
G01 X116.6 Y123 Z2.855 E663
G01 X116.3 Y123 Z3.079 E664
G01 X116 Y123 Z3.268 E665
G01 X115.7 Y123 Z3.433 E666
G01 X115.4 Y123 Z3.587 E667
G01 X115.1 Y123 Z3.717 E668
G01 X114.8 Y123 Z3.823 E669
G01 X114.5 Y123 Z3.906 E670
G01 X114.2 Y123 Z3.971 E671
G01 X113.9 Y123 Z4.006 E672
G01 X113.6 Y123 Z4.024 E673
G01 X113.3 Y123 Z4.024 E674
G01 X113 Y123 Z3.994 E675
G01 X112.7 Y123 Z3.947 E676
G01 X112.4 Y123 Z3.876 E677
G01 X112.1 Y123 Z3.788 E678
G01 X111.8 Y123 Z3.67 E679
G01 X111.5 Y123 Z3.534 E680
G01 X111.2 Y123 Z3.374 E681
G01 X110.9 Y123 Z3.197 E682
G01 X110.6 Y123 Z2.991 E683
G01 X110.3 Y123 Z2.902 E684
G01 X110 Y123 Z2.782 E685
G01 X110 Y124 Z2.782 E686
G01 X110.3 Y124 Z3.024 E687
G01 X110.6 Y124 Z3.249 E688
G01 X110.9 Y124 Z3.455 E689
G01 X111.2 Y124 Z3.632 E690
G01 X111.5 Y124 Z3.792 E691
G01 X111.8 Y124 Z3.928 E692
G01 X112.1 Y124 Z4.046 E693
G01 X112.4 Y124 Z4.134 E694
G01 X112.7 Y124 Z4.205 E695
G01 X113 Y124 Z4.252 E696
G01 X113.3 Y124 Z4.282 E697
G01 X113.6 Y124 Z4.282 E698
G01 X113.9 Y124 Z4.264 E699
G01 X114.2 Y124 Z4.229 E700
G01 X114.5 Y124 Z4.164 E701
G01 X114.8 Y124 Z4.081 E702
G01 X115.1 Y124 Z3.975 E703
G01 X115.4 Y124 Z3.845 E704
G01 X115.7 Y124 Z3.691 E705
G01 X116 Y124 Z3.526 E706
G01 X116.3 Y124 Z3.455 E707
G01 X116.6 Y124 Z3.371 E708
G01 X116.9 Y124 Z3.134 E709
G01 X116.9 Y125 Z3.134 E710
G01 X116.6 Y125 Z3.371 E711
G01 X116.3 Y125 Z3.595 E712
G01 X116 Y125 Z3.784 E713
G01 X115.7 Y125 Z3.949 E714
G01 X115.4 Y125 Z4.103 E715
G01 X115.1 Y125 Z4.233 E716
G01 X114.8 Y125 Z4.339 E717
G01 X114.5 Y125 Z4.422 E718
G01 X114.2 Y125 Z4.487 E719
G01 X113.9 Y125 Z4.522 E720
G01 X113.6 Y125 Z4.54 E721
G01 X113.3 Y125 Z4.54 E722
G01 X113 Y125 Z4.51 E723
G01 X112.7 Y125 Z4.463 E724
G01 X112.4 Y125 Z4.392 E725
G01 X112.1 Y125 Z4.304 E726
G01 X111.8 Y125 Z4.186 E727
G01 X111.5 Y125 Z4.05 E728
G01 X111.2 Y125 Z3.89 E729
G01 X110.9 Y125 Z3.825 E730
G01 X110.6 Y125 Z3.765 E731
G01 X110.3 Y125 Z3.54 E732
G01 X110 Y125 Z3.298 E733
G01 X110 Y126 Z3.398 E734
G01 X110.3 Y126 Z3.64 E735
G01 X110.6 Y126 Z3.865 E736
G01 X110.9 Y126 Z4.071 E737
G01 X111.2 Y126 Z4.248 E738
G01 X111.5 Y126 Z4.408 E739
G01 X111.8 Y126 Z4.544 E740
G01 X112.1 Y126 Z4.662 E741
G01 X112.4 Y126 Z4.75 E742
G01 X112.7 Y126 Z4.821 E743
G01 X113 Y126 Z4.868 E744
G01 X113.3 Y126 Z4.898 E745
G01 X113.6 Y126 Z4.898 E746
G01 X113.9 Y126 Z4.88 E747
G01 X114.2 Y126 Z4.845 E748
G01 X114.5 Y126 Z4.78 E749
G01 X114.8 Y126 Z4.697 E750
G01 X115.1 Y126 Z4.591 E751
G01 X115.4 Y126 Z4.461 E752
G01 X115.7 Y126 Z4.425 E753
G01 X116 Y126 Z4.4 E754
G01 X116.3 Y126 Z4.211 E755
G01 X116.6 Y126 Z3.987 E756
G01 X116.9 Y126 Z3.75 E757
G01 X116.9 Y127 Z3.75 E758
G01 X116.6 Y127 Z3.987 E759
G01 X116.3 Y127 Z4.211 E760
G01 X116 Y127 Z4.4 E761
G01 X115.7 Y127 Z4.565 E762
G01 X115.4 Y127 Z4.719 E763
G01 X115.1 Y127 Z4.849 E764
G01 X114.8 Y127 Z4.955 E765
G01 X114.5 Y127 Z5.038 E766
G01 X114.2 Y127 Z5.103 E767
G01 X113.9 Y127 Z5.138 E768
G01 X113.6 Y127 Z5.156 E769
G01 X113.3 Y127 Z5.156 E770
G01 X113 Y127 Z5.126 E771
G01 X112.7 Y127 Z5.079 E772
G01 X112.4 Y127 Z5.008 E773
G01 X112.1 Y127 Z4.92 E774
G01 X111.8 Y127 Z4.802 E775
G01 X111.5 Y127 Z4.785 E776
G01 X111.2 Y127 Z4.764 E777
G01 X110.9 Y127 Z4.587 E778
G01 X110.6 Y127 Z4.381 E779
G01 X110.3 Y127 Z4.156 E780
G01 X110 Y128 Z4.014 E781
G01 X110 Y128 Z4.014 E782
G01 X110.3 Y128 Z4.256 E783
G01 X110.6 Y128 Z4.481 E784
G01 X110.9 Y128 Z4.687 E785
G01 X111.2 Y128 Z4.864 E786
G01 X111.5 Y128 Z5.024 E787
G01 X111.8 Y128 Z5.16 E788
G01 X112.1 Y128 Z5.278 E789
G01 X112.4 Y128 Z5.366 E790
G01 X112.7 Y128 Z5.437 E791
G01 X113 Y128 Z5.484 E792
G01 X113.3 Y128 Z5.514 E793
G01 X113.6 Y128 Z5.514 E794
G01 X113.9 Y128 Z5.496 E795
G01 X114.2 Y128 Z5.461 E796
G01 X114.5 Y128 Z5.396 E797
G01 X114.8 Y128 Z5.313 E798
G01 X115.1 Y128 Z5.655 E799
G01 X115.4 Y128 Z5.335 E800
G01 X115.7 Y128 Z5.181 E801
G01 X116 Y128 Z5.016 E802
G01 X116.3 Y128 Z4.827 E803
G01 X116.6 Y128 Z4.603 E804
G01 X116.9 Y128 Z4.366 E805
G01 X116.9 Y129 Z4.366 E806
G01 X116.6 Y129 Z4.603 E807
G01 X116.3 Y129 Z4.827 E808
G01 X116 Y129 Z5.016 E809
G01 X115.7 Y129 Z5.181 E810
G01 X115.4 Y129 Z5.335 E811
G01 X115.1 Y129 Z5.465 E812
G01 X114.8 Y129 Z5.571 E813
G01 X114.5 Y129 Z5.654 E814
G01 X114.2 Y129 Z5.719 E815
G01 X113.9 Y129 Z5.754 E816
G01 X113.6 Y129 Z5.772 E817
G01 X113.3 Y129 Z5.772 E818
G01 X113 Y129 Z5.742 E819
G01 X112.7 Y129 Z5.695 E820
G01 X112.4 Y129 Z5.624 E821
G01 X112.1 Y129 Z5.655 E822
G01 X111.8 Y129 Z5.676 E823
G01 X111.5 Y129 Z5.54 E824
G01 X111.2 Y129 Z5.38 E825
G01 X110.9 Y129 Z5.203 E826
G01 X110.6 Y129 Z4.997 E827
G01 X110.3 Y129 Z4.772 E828
G01 X110 Y129 Z4.53 E829
G01 X110 Y130 Z4.53 E830
G01 X110.3 Y130 Z4.772 E831
G01 X110.6 Y130 Z4.997 E832
G01 X110.9 Y130 Z5.203 E833
G01 X111.2 Y130 Z5.38 E834
G01 X111.5 Y130 Z5.54 E835
G01 X111.8 Y130 Z5.676 E836
G01 X112.1 Y130 Z5.794 E837
G01 X112.4 Y130 Z5.882 E838
G01 X112.7 Y130 Z5.953 E839
G01 X113 Y130 Z6 E840
G01 X113.3 Y130 Z6.03 E841
G01 X113.6 Y130 Z6.03 E842
G01 X113.9 Y130 Z6.012 E843
G01 X114.2 Y130 Z5.977 E844
G01 X114.5 Y130 Z6.055 E845
G01 X114.8 Y130 Z6.087 E846
G01 X115.1 Y130 Z5.981 E847
G01 X115.4 Y130 Z5.851 E848
G01 X115.7 Y130 Z5.697 E849
G01 X116 Y130 Z5.532 E850
G01 X116.3 Y130 Z5.343 E851
G01 X116.6 Y130 Z5.119 E852
G01 X116.9 Y130 Z4.882 E853
G01 X116.9 Y130 Z4.882 E854
G01 X116.6 Y131 Z5.119 E855
G01 X116.3 Y131 Z5.343 E856
G01 X116 Y131 Z5.532 E857
G01 X115.7 Y131 Z5.697 E858
G01 X115.4 Y131 Z5.851 E859
G01 X115.1 Y131 Z5.981 E860
G01 X114.8 Y131 Z6.087 E861
G01 X114.5 Y131 Z6.17 E862
G01 X114.2 Y131 Z6.235 E863
G01 X113.9 Y131 Z6.27 E864
G01 X113.6 Y131 Z6.288 E865
G01 X113.3 Y131 Z6.288 E866
G01 X113 Y131 Z6.258 E867
G01 X112.7 Y131 Z6.35 E868
G01 X112.4 Y131 Z6.398 E869
G01 X112.1 Y131 Z6.31 E870
G01 X111.8 Y131 Z6.192 E871
G01 X111.5 Y131 Z6.056 E872
G01 X111.2 Y131 Z5.896 E873
G01 X110.9 Y131 Z5.719 E874
G01 X110.6 Y131 Z5.513 E875
G01 X110.3 Y131 Z5.288 E876
G01 X110 Y131 Z5.046 E877
G01 X110 Y132 Z5.046 E878
G01 X110.3 Y132 Z5.288 E879
G01 X110.6 Y132 Z5.513 E880
G01 X110.9 Y132 Z5.719 E881
G01 X111.2 Y132 Z5.896 E882
G01 X111.5 Y132 Z6.056 E883
G01 X111.8 Y132 Z6.192 E884
G01 X112.1 Y132 Z6.31 E885
G01 X112.4 Y132 Z6.398 E886
G01 X112.7 Y132 Z6.469 E887
G01 X113 Y132 Z6.516 E888
G01 X113.3 Y132 Z6.546 E889
G01 X113.6 Y132 Z6.546 E890
G01 X113.9 Y132 Z6.675 E891
G01 X114.2 Y132 Z6.751 E892
G01 X114.5 Y132 Z6.686 E893
G01 X114.8 Y132 Z6.603 E894
G01 X115.1 Y132 Z6.497 E895
G01 X115.4 Y132 Z6.367 E896
G01 X115.7 Y132 Z6.213 E897
G01 X116 Y132 Z6.048 E898
G01 X116.3 Y132 Z5.859 E899
G01 X116.6 Y132 Z5.635 E900
G01 X116.9 Y132 Z5.398 E901
G01 X116.9 Y133 Z5.498 E902
G01 X116.6 Y133 Z5.735 E903
G01 X116.3 Y133 Z5.959 E904
G01 X116 Y133 Z6.148 E905
G01 X115.7 Y133 Z6.313 E906
G01 X115.4 Y133 Z6.467 E907
G01 X115.1 Y133 Z6.597 E908
G01 X114.8 Y133 Z6.703 E909
G01 X114.5 Y133 Z6.786 E910
G01 X114.2 Y133 Z6.851 E911
G01 X113.9 Y133 Z6.886 E912
G01 X113.6 Y133 Z6.904 E913
G01 X113.3 Y133 Z7 E914
G01 X113 Y133 Z7.132 E915
G01 X112.7 Y133 Z7.085 E916
G01 X112.4 Y133 Z7.014 E917
G01 X112.1 Y133 Z6.926 E918
G01 X111.8 Y133 Z6.808 E919
G01 X111.5 Y133 Z6.672 E920
G01 X111.2 Y133 Z6.512 E921
G01 X110.9 Y133 Z6.335 E922
G01 X110.6 Y133 Z6.129 E923
G01 X110.3 Y133 Z5.904 E924
G01 X110 Y133 Z5.662 E925
G01 X110 Y134 Z5.762 E926
G01 X110.3 Y134 Z6.004 E927
G01 X110.6 Y134 Z6.229 E928
G01 X110.9 Y134 Z6.435 E929
G01 X111.2 Y134 Z6.612 E930
G01 X111.5 Y134 Z6.772 E931
G01 X111.8 Y134 Z6.908 E932
G01 X112.1 Y134 Z7.026 E933
G01 X112.4 Y134 Z7.114 E934
G01 X112.7 Y134 Z7.185 E935
G01 X113 Y134 Z7.232 E936
G01 X113.3 Y134 Z7.4 E937
G01 X113.6 Y134 Z7.52 E938
G01 X113.9 Y134 Z7.502 E939
G01 X114.2 Y134 Z7.467 E940
G01 X114.5 Y134 Z7.402 E941
G01 X114.8 Y134 Z7.319 E942
G01 X115.1 Y134 Z7.213 E943
G01 X115.4 Y134 Z7.083 E944
G01 X115.7 Y134 Z6.929 E945
G01 X116 Y134 Z6.764 E946
G01 X116.3 Y134 Z6.575 E947
G01 X116.6 Y134 Z6.351 E948
G01 X116.9 Y134 Z6.114 E949
G01 X116.9 Y135 Z6.214 E950
G01 X116.6 Y135 Z6.451 E951
G01 X116.3 Y135 Z6.675 E952
G01 X116 Y135 Z6.864 E953
G01 X115.7 Y135 Z7.029 E954
G01 X115.4 Y135 Z7.183 E955
G01 X115.1 Y135 Z7.313 E956
G01 X114.8 Y135 Z7.419 E957
G01 X114.5 Y135 Z7.502 E958
G01 X114.2 Y135 Z7.567 E959
G01 X113.9 Y135 Z7.805 E960
G01 X113.6 Y135 Z7.878 E961
G01 X113.3 Y135 Z7.878 E962
G01 X113 Y135 Z7.848 E963
G01 X112.7 Y135 Z7.801 E964
G01 X112.4 Y135 Z7.73 E965
G01 X112.1 Y135 Z7.642 E966
G01 X111.8 Y135 Z7.524 E967
G01 X111.5 Y135 Z7.388 E968
G01 X111.2 Y135 Z7.228 E969
G01 X110.9 Y135 Z7.051 E970
G01 X110.6 Y135 Z6.845 E971
G01 X110.3 Y135 Z6.62 E972
G01 X110 Y135 Z6.378 E973
G01 X110 Y136 Z6.378 E974
G01 X110.3 Y136 Z6.72 E975
G01 X110.6 Y136 Z6.945 E976
G01 X110.9 Y136 Z7.151 E977
G01 X111.2 Y136 Z7.328 E978
G01 X111.5 Y136 Z7.488 E979
G01 X111.8 Y136 Z7.624 E980
G01 X112.1 Y136 Z7.742 E981
G01 X112.4 Y136 Z7.83 E982
G01 X112.7 Y136 Z8.1 E983
G01 X113 Y136 Z8.206 E984
G01 X113.3 Y136 Z8.236 E985
G01 X113.6 Y136 Z8.236 E986
G01 X113.9 Y136 Z8.218 E987
G01 X114.2 Y136 Z8.183 E988
G01 X114.5 Y136 Z8.118 E989
G01 X114.8 Y136 Z8.035 E990
G01 X115.1 Y136 Z7.929 E991
G01 X115.4 Y136 Z7.799 E992
G01 X115.7 Y136 Z7.645 E993
G01 X116 Y136 Z7.48 E994
G01 X116.3 Y136 Z7.291 E995
G01 X116.6 Y136 Z7.067 E996
G01 X116.9 Y136 Z6.83 E997
G01 X116.9 Y137 Z6.93 E998
G01 X116.6 Y137 Z7.167 E999
G01 X116.3 Y137 Z7.391 E1000
G01 X116 Y137 Z7.58 E1001
G01 X115.7 Y137 Z7.745 E1002
G01 X115.4 Y137 Z7.899 E1003
G01 X115.1 Y137 Z8.029 E1004
G01 X114.8 Y137 Z8.135 E1005
G01 X114.5 Y137 Z8.3 E1006
G01 X114.2 Y137 Z8.541 E1007
G01 X113.9 Y137 Z8.576 E1008
G01 X113.6 Y137 Z8.594 E1009
G01 X113.3 Y137 Z8.594 E1010
G01 X113 Y137 Z8.564 E1011
G01 X112.7 Y137 Z8.517 E1012
G01 X112.4 Y137 Z8.446 E1013
G01 X112.1 Y137 Z8.358 E1014
G01 X111.8 Y137 Z8.24 E1015
G01 X111.5 Y137 Z8.104 E1016
G01 X111.2 Y137 Z7.944 E1017
G01 X110.9 Y137 Z7.767 E1018
G01 X110.6 Y137 Z7.561 E1019
G01 X110.3 Y137 Z7.336 E1020
G01 X110 Y137 Z7.094 E1021
G01 X110 Y138 Z7.194 E1022
G01 X110.3 Y138 Z7.436 E1023
G01 X110.6 Y138 Z7.661 E1024
G01 X110.9 Y138 Z7.867 E1025
G01 X111.2 Y138 Z8.044 E1026
G01 X111.5 Y138 Z8.204 E1027
G01 X111.8 Y138 Z8.34 E1028
G01 X112.1 Y138 Z8.55 E1029
G01 X112.4 Y138 Z8.804 E1030
G01 X112.7 Y138 Z8.875 E1031
G01 X113 Y138 Z8.922 E1032
G01 X113.3 Y138 Z8.952 E1033
G01 X113.6 Y138 Z8.952 E1034
G01 X113.9 Y138 Z8.934 E1035
G01 X114.2 Y138 Z8.899 E1036
G01 X114.5 Y138 Z8.834 E1037
G01 X114.8 Y138 Z8.751 E1038
G01 X115.1 Y138 Z8.645 E1039
G01 X115.4 Y138 Z8.515 E1040
G01 X115.7 Y138 Z8.361 E1041
G01 X116 Y138 Z8.196 E1042
G01 X116.3 Y138 Z8.007 E1043
G01 X116.6 Y138 Z7.783 E1044
G01 X116.9 Y138 Z7.546 E1045
G01 X116.9 Y139 Z7.646 E1046
G01 X116.6 Y139 Z7.883 E1047
G01 X116.3 Y139 Z8.107 E1048
G01 X116 Y139 Z8.296 E1049
G01 X115.7 Y139 Z8.461 E1050
G01 X115.4 Y139 Z8.615 E1051
G01 X115.1 Y139 Z8.904 E1052
G01 X114.8 Y139 Z9.109 E1053
G01 X114.5 Y139 Z9.192 E1054
G01 X114.2 Y139 Z9.257 E1055
G01 X113.9 Y139 Z9.292 E1056
G01 X113.6 Y139 Z9.31 E1057
G01 X113.3 Y139 Z9.31 E1058
G01 X113 Y139 Z9.28 E1059
G01 X112.7 Y139 Z9.233 E1060
G01 X112.4 Y139 Z9.162 E1061
G01 X112.1 Y139 Z9.074 E1062
G01 X111.8 Y139 Z8.956 E1063
G01 X111.5 Y139 Z8.82 E1064
G01 X111.2 Y139 Z8.66 E1065
G01 X110.9 Y139 Z8.483 E1066
G01 X110.6 Y139 Z8.277 E1067
G01 X110.3 Y139 Z8.052 E1068
G01 X110 Y139 Z7.81 E1069
G01 X110 Y140 Z7.91 E1070
G01 X110.3 Y140 Z8.152 E1071
G01 X110.6 Y140 Z8.377 E1072
G01 X110.9 Y140 Z8.583 E1073
G01 X111.2 Y140 Z8.76 E1074
G01 X111.5 Y140 Z9.109 E1075
G01 X111.8 Y140 Z9.314 E1076
G01 X112.1 Y140 Z9.432 E1077
G01 X112.4 Y140 Z9.52 E1078
G01 X112.7 Y140 Z9.591 E1079
G01 X113 Y140 Z9.638 E1080
G01 X113.3 Y140 Z9.668 E1081
G01 X113.6 Y140 Z9.668 E1082
G01 X113.9 Y140 Z9.65 E1083
G01 X114.2 Y140 Z9.615 E1084
G01 X114.5 Y140 Z9.55 E1085
G01 X114.8 Y140 Z9.467 E1086
G01 X115.1 Y140 Z9.361 E1087
G01 X115.4 Y140 Z9.231 E1088
G01 X115.7 Y140 Z9.077 E1089
G01 X116 Y140 Z8.912 E1090
G01 X116.3 Y140 Z8.723 E1091
G01 X116.6 Y140 Z8.499 E1092
G01 X116.9 Y140 Z8.262 E1093

M104 S0 ; turn off temperature
G28 X0  ; home X axis
M84     ; disable motors

; filament used = 330.3mm (0.8cm3)

; avoid_crossing_perimeters = 0
; bed_size = 200,200
; bed_temperature = 25
; bridge_acceleration = 0
; bridge_fan_speed = 100
; bridge_flow_ratio = 1
; brim_width = 0
; complete_objects = 0
; cooling = 1
; default_acceleration = 0
; disable_fan_first_layers = 1
; duplicate_distance = 6
; end_gcode = M104 S0 ; turn off temperature\nG28 X0  ; home X axis\nM84     ; disable motors\n
; external_perimeters_first = 0
; extruder_clearance_height = 20
; extruder_clearance_radius = 20
; extruder_offset = 0x0
; extrusion_axis = E
; extrusion_multiplier = 1
; fan_always_on = 0
; fan_below_layer_time = 60
; filament_diameter = 1.75
; first_layer_acceleration = 0
; first_layer_bed_temperature = 30
; first_layer_extrusion_width = 200%
; first_layer_speed = 10
; first_layer_temperature = 173
; g0 = 0
; gcode_arcs = 0
; gcode_comments = 0
; gcode_flavor = reprap
; infill_acceleration = 0
; infill_first = 0
; layer_gcode = 
; max_fan_speed = 100
; min_fan_speed = 35
; min_print_speed = 10
; min_skirt_length = 0
; notes = 
; nozzle_diameter = 0.51
; only_retract_when_crossing_perimeters = 1
; ooze_prevention = 0
; output_filename_format = [input_filename_base].gcode
; perimeter_acceleration = 0
; post_process = 
; print_center = 21,164
; resolution = 0
; retract_before_travel = 2
; retract_layer_change = 1
; retract_length = 0
; retract_length_toolchange = 10
; retract_lift = 0
; retract_restart_extra = 0
; retract_restart_extra_toolchange = 0
; retract_speed = 30
; skirt_distance = 6
; skirt_height = 1
; skirts = 1
; slowdown_below_layer_time = 30
; spiral_vase = 0
; standby_temperature_delta = -5
; start_gcode = G28 ; home all axes\nG1 Z5 F5000 ; lift nozzle\n
; temperature = 173
; threads = 2
; toolchange_gcode = 
; travel_speed = 15
; use_firmware_retraction = 0
; use_relative_e_distances = 0
; vibration_limit = 0
; wipe = 0
; z_offset = 0
; dont_support_bridges = 1
; extrusion_width = 0
; first_layer_height = 0.35
; infill_only_where_needed = 0
; interface_shells = 0
; layer_height = 0.5
; raft_layers = 0
; seam_position = aligned
; support_material = 0
; support_material_angle = 0
; support_material_enforce_layers = 0
; support_material_extruder = 1
; support_material_extrusion_width = 0
; support_material_interface_extruder = 1
; support_material_interface_layers = 3
; support_material_interface_spacing = 0
; support_material_interface_speed = 10
; support_material_pattern = pillars
; support_material_spacing = 2.5
; support_material_speed = 10
; support_material_threshold = 0
; bottom_solid_layers = 1
; bridge_speed = 10
; external_perimeter_speed = 10
; extra_perimeters = 1
; fill_angle = 0
; fill_density = 40%
; fill_pattern = rectilinear
; gap_fill_speed = 10
; infill_every_layers = 1
; infill_extruder = 1
; infill_extrusion_width = 0
; infill_speed = 10
; overhangs = 1
; perimeter_extruder = 1
; perimeter_extrusion_width = 0
; perimeter_speed = 10
; perimeters = 1
; small_perimeter_speed = 10
; solid_fill_pattern = rectilinear
; solid_infill_below_area = 70
; solid_infill_every_layers = 0
; solid_infill_extrusion_width = 0
; solid_infill_speed = 10
; thin_walls = 1
; top_infill_extrusion_width = 0
; top_solid_infill_speed = 10
; top_solid_layers = 0
