# Supplementary material for: Fully 3D printed flexible, conformal and multi-directional tactile sensor with integrated biomimetic and auxetic structure
Source: Commun Eng. 2023 Nov 14;2:80. doi: 10.1038/s44172-023-00131-x (PMC10956052; doi:10.1038/s44172-023-00131-x)
Supplement: Supplementary file 8 — Supplementary Data 3 [file 44172_2023_131_MOESM8_ESM.txt]

; perimeters extrusion width = 0.75mm
; infill extrusion width = 0.75mm
; solid infill extrusion width = 0.75mm
; top infill extrusion width = 0.75mm

M107
M190 S173 ; wait for bed temperature to be reached
M104 S173 T0; set temperature
M104 S173 T1; set temperature
G28 ; home all axes
G1 Z20 F1000 ; lift nozzle

M109 S173 T0; wait for temperature to be reached
M109 S173 T1; wait for temperature to be reached
G90 ; use absolute coordinates
G92 E0
M82 ; use absolute distances for extrusion
T1

G1 X120.235 Y123.667 Z20 E20
G1 X120.298 Y126.359 Z20 E20
G1 X120.171 Y132.254 Z20 E20
G1 X120.376 Y138.273 Z20 E20
G1 X123.679 Y138.725 Z20 E24
G1 X125.826 Y139.284 Z20 E25
G1 X128.431 Y139.974 Z20 E26
G1 X130.625 Y140.284 Z20 E27
G1 X133.205 Y140.228 Z20 E28
G1 X134.762 Y139.704 Z20 E29
G1 X136.709 Y138.648 Z20 E30
G1 X137.659 Y137.875 Z20 E31
G1 X138.814 Y136.316 Z20 E32
G1 X139.818 Y134.866 Z20 E33
G1 X140.507 Y132.907 Z20 E34
G1 X141.172 Y130.78 Z20 E35
G1 X141.577 Y127.427 Z20 E36
G1 X141.438 Y124.26 Z20 E37
G1 X141.226 Y120.271 Z20 E38
G1 X140.603 Y118.619 Z20 E39
G1 X139.586 Y116.103 Z20 E40
G1 X138.258 Y113.165 Z20 E41
G1 X135.774 Y109.991 Z20 E42
G1 X133.166 Y108.156 Z20 E43
G1 X130.717 Y106.941 Z20 E44
G1 X128.058 Y105.964 Z20 E45
G1 X124.425 Y105.284 Z20 E46
G1 X120.188 Y104.514 Z20 E47
G1 X117.31 Y104.819 Z20 E48
G1 X111.183 Y105.946 Z20 E49
G1 X107.427 Y107.588 Z20 E50
G1 X103.823 Y110.193 Z20 E51
G1 X100.872 Y113.38 Z20 E52
G1 X99.643 Y115.692 Z20 E53
G1 X98.24 Y119.422 Z20 E54
G1 X97.493 Y123.803 Z20 E55
G1 X97.446 Y127.617 Z20 E56
G1 X97.902 Y130.836 Z20 E57
G1 X98.997 Y133.958 Z20 E58
G1 X100.837 Y137.004 Z20 E59
G1 X103.182 Y138.888 Z20 E60
G1 X105.74 Y140.404 Z20 E61
G1 X108.772 Y140.447 Z20 E62
G1 X111.504 Y139.914 Z20 E63
G1 X114.304 Y138.865 Z20 E64
G1 X117.525 Y138.546 Z20 E65
G1 X120.376 Y138.273 Z20 E66
G1 X120.414 Y137.369 Z20 E67
G1 X122.528 Y137.701 Z20 E68
G1 X124.3 Y137.875 Z20 E69
G1 X126.38 Y138.444 Z20 E70
G1 X130.282 Y139.28 Z20 E71
G1 X132.649 Y139.459 Z20 E72
G1 X134.662 Y139.046 Z20 E73
G1 X136.187 Y137.933 Z20 E74
G1 X137.98 Y136.114 Z20 E75
G1 X139.101 Y134.51 Z20 E76
G1 X139.872 Y132.757 Z20 E77
G1 X140.259 Y130.231 Z20 E78
G1 X140.487 Y127.188 Z20 E79
G1 X140.501 Y124.635 Z20 E80
G1 X140.202 Y121.4 Z20 E81
G1 X139.721 Y119.17 Z20 E82
G1 X138.875 Y116.703 Z20 E83
G1 X137.675 Y114.32 Z20 E84
G1 X136.496 Y112.101 Z20 E85
G1 X134.534 Y110.349 Z20 E86
G1 X132.78 Y109.336 Z20 E87
G1 X130.739 Y107.951 Z20 E88
G1 X127.831 Y106.827 Z20 E89
G1 X125.73 Y106.432 Z20 E90
G1 X121.831 Y105.522 Z20 E91
G1 X117.972 Y105.722 Z20 E92
G1 X113.882 Y106.269 Z20 E93
G1 X109.827 Y107.593 Z20 E94
G1 X106.748 Y109.575 Z20 E95
G1 X104.033 Y111.66 Z20 E96
G1 X101.499 Y114.213 Z20 E97
G1 X100.127 Y116.811 Z20 E98
G1 X99.195 Y119.396 Z20 E99
G1 X98.468 Y124.265 Z20 E100
G1 X98.628 Y130.606 Z20 E101
G1 X101.028 Y135.796 Z20 E102
G1 X104.93 Y138.965 Z20 E103
G1 X108.592 Y139.463 Z20 E104
G1 X111.224 Y139.052 Z20 E105
G1 X114.123 Y137.848 Z20 E106
G1 X117.739 Y137.514 Z20 E107
G1 X120.414 Y137.369 Z20 E108
G1 X120.266 Y136.345 Z20 E109
G1 X121.593 Y136.686 Z20 E110
G1 X123.727 Y136.963 Z20 E111
G1 X126.117 Y137.471 Z20 E112
G1 X130.397 Y138.359 Z20 E113
G1 X132.76 Y138.393 Z20 E114
G1 X134.687 Y137.834 Z20 E115
G1 X136.06 Y136.699 Z20 E116
G1 X137.767 Y134.648 Z20 E117
G1 X138.839 Y132.726 Z20 E118
G1 X139.343 Y129.754 Z20 E119
G1 X139.359 Y127.839 Z20 E120
G1 X139.486 Y125.024 Z20 E121
G1 X139.333 Y122.551 Z20 E122
G1 X138.704 Y119.384 Z20 E123
G1 X137.919 Y116.983 Z20 E124
G1 X136.731 Y114.426 Z20 E125
G1 X135.797 Y112.583 Z20 E126
G1 X133.52 Y110.95 Z20 E127
G1 X131.429 Y109.935 Z20 E128
G1 X127.95 Y108.297 Z20 E129
G1 X125.713 Y107.374 Z20 E130
G1 X121.462 Y106.846 Z20 E131
G1 X117.803 Y106.852 Z20 E132
G1 X112.907 Y107.702 Z20 E133
G1 X107.744 Y110.145 Z20 E134
G1 X103.78 Y113.29 Z20 E135
G1 X100.328 Y119.411 Z20 E136
G1 X99.418 Y125.709 Z20 E137
G1 X99.594 Y130.222 Z20 E138
G1 X101.765 Y135.237 Z20 E139
G1 X105.427 Y138.112 Z20 E140
G1 X108.375 Y138.464 Z20 E141
G1 X110.834 Y138.263 Z20 E142
G1 X113.376 Y137.021 Z20 E143
G1 X120.266 Y136.345 Z20 E144
G1 X120.354 Y135.477 Z20 E145
G1 X122.129 Y135.806 Z20 E146
G1 X125.545 Y136.347 Z20 E147
G1 X130.765 Y137.035 Z20 E148
G1 X133.865 Y136.888 Z20 E149
G1 X136.077 Y135.075 Z20 E150
G1 X137.59 Y132.119 Z20 E151
G1 X138.125 Y128.334 Z20 E152
G1 X138.175 Y123.695 Z20 E153
G1 X137.44 Y118.654 Z20 E154
G1 X135.79 Y114.757 Z20 E155
G1 X133.818 Y112.243 Z20 E156
G1 X130.764 Y110.955 Z20 E157
G1 X128.119 Y109.535 Z20 E158
G1 X122.04 Y107.752 Z20 E159
G1 X116.314 Y108.373 Z20 E160
G1 X108.74 Y111.252 Z20 E161
G1 X106.199 Y112.499 Z20 E162
G1 X103.386 Y116.152 Z20 E163
G1 X101.281 Y120.269 Z20 E164
G1 X100.395 Y125.65 Z20 E165
G1 X100.671 Y130.146 Z20 E166
G1 X103.253 Y136.102 Z20 E167
G1 X106.083 Y137.092 Z20 E168
G1 X110.525 Y137.208 Z20 E169
G1 X112.983 Y135.937 Z20 E170
G1 X118.892 Y135.61 Z20 E171
G1 X120.354 Y135.477 Z20 E172
G1 X120.55 Y134.201 Z20 E173
G1 X123.751 Y134.95 Z20 E174
G1 X129.486 Y135.934 Z20 E175
G1 X133.427 Y135.434 Z20 E176
G1 X134.887 Y134.599 Z20 E177
G1 X136.081 Y131.819 Z20 E178
G1 X136.569 Y129.521 Z20 E179
G1 X136.923 Y126.347 Z20 E180
G1 X136.753 Y122.735 Z20 E181
G1 X135.914 Y118.005 Z20 E182
G1 X134.345 Y114.968 Z20 E183
G1 X130.644 Y112.393 Z20 E184
G1 X125.048 Y109.949 Z20 E185
G1 X121.101 Y108.966 Z20 E186
G1 X117.57 Y109.336 Z20 E187
G1 X113.47 Y110.64 Z20 E188
G1 X107.203 Y113.19 Z20 E189
G1 X105.659 Y114.805 Z20 E190
G1 X103.517 Y118.522 Z20 E191
G1 X101.789 Y123.261 Z20 E192
G1 X101.989 Y130.24 Z20 E193
G1 X104.397 Y134.243 Z20 E194
G1 X106.652 Y135.955 Z20 E195
G1 X110.75 Y135.944 Z20 E196
G1 X112.363 Y135.376 Z20 E197
G1 X119.027 Y134.494 Z20 E198
G1 X120.358 Y133.757 Z20 E199
G1 X120.584 Y133.037 Z20 E200
G1 X124.777 Y133.774 Z20 E201
G1 X128.198 Y134.412 Z20 E202
G1 X133.1 Y134.286 Z20 E203
G1 X134.384 Y133.365 Z20 E204
G1 X135.294 Y130.474 Z20 E205
G1 X135.592 Y126.697 Z20 E206
G1 X135.125 Y121.902 Z20 E207
G1 X134.285 Y117.321 Z20 E208
G1 X131.079 Y114.069 Z20 E209
G1 X125.944 Y111.68 Z20 E210
G1 X121.218 Y110.149 Z20 E211
G1 X115.066 Y111.112 Z20 E212
G1 X109.758 Y113.315 Z20 E213
G1 X105.861 Y116.534 Z20 E214
G1 X103.618 Y121.893 Z20 E215
G1 X103.013 Y128.03 Z20 E216
G1 X105.235 Y133.396 Z20 E217
G1 X109.962 Y134.835 Z20 E218
G1 X111.612 Y133.901 Z20 E219
G1 X115.497 Y133.485 Z20 E220
G1 X120.873 Y132.266 Z20 E221
G1 X125.187 Y132.766 Z20 E222
G1 X130.878 Y132.988 Z20 E223
G1 X133.542 Y132.523 Z20 E224
G1 X134.257 Y129.53 Z20 E225
G1 X134.278 Y127.105 Z20 E226
G1 X133.995 Y123.259 Z20 E227
G1 X133.438 Y119.808 Z20 E228
G1 X131.615 Y116.475 Z20 E229
G1 X128.743 Y114.412 Z20 E230
G1 X122.831 Y112.056 Z20 E231
G1 X118.628 Y112.012 Z20 E232
G1 X114.704 Y112.603 Z20 E233
G1 X110.737 Y114.617 Z20 E234
G1 X106.558 Y118.743 Z20 E235
G1 X104.742 Y124.884 Z20 E236
G1 X105.311 Y130.298 Z20 E237
G1 X107.57 Y132.654 Z20 E238
G1 X111.416 Y132.791 Z20 E239
G1 X115.198 Y132.174 Z20 E240
G1 X119.028 Y131.414 Z20 E241
G1 X120.415 Y131.147 Z20 E242
G1 X124.423 Y131.235 Z20 E243
G1 X127.726 Y131.39 Z20 E244
G1 X131.697 Y131.739 Z20 E245
G1 X132.593 Y131.028 Z20 E246
G1 X132.975 Y128.704 Z20 E247
G1 X132.887 Y125.322 Z20 E248
G1 X132.423 Y121.71 Z20 E249
G1 X131.91 Y119.286 Z20 E250
G1 X130.403 Y117.21 Z20 E251
G1 X128.195 Y115.608 Z20 E252
G1 X123.266 Y113.526 Z20 E253
G1 X119.466 Y113.124 Z20 E254
G1 X115.107 Y113.847 Z20 E255
G1 X110.738 Y116.708 Z20 E256
G1 X107.045 Y120.958 Z20 E257
G1 X105.966 Y126.97 Z20 E258
G1 X107.829 Y131.315 Z20 E259
G1 X113.015 Y131.171 Z20 E260
G1 X118.753 Y130.033 Z20 E261
G1 X121.496 Y129.798 Z20 E262
G1 X126.881 Y130.206 Z20 E263
G1 X129.897 Y130.313 Z20 E264
G1 X131.444 Y130.337 Z20 E265
G1 X131.632 Y127.787 Z20 E266
G1 X131.373 Y125.565 Z20 E267
G1 X131.304 Y123.019 Z20 E268
G1 X130.903 Y120.637 Z20 E269
G1 X130.264 Y118.937 Z20 E270
G1 X128.718 Y117.096 Z20 E271
G1 X124.493 Y115.277 Z20 E272
G1 X121.19 Y114.466 Z20 E273
G1 X117.312 Y114.819 Z20 E274
G1 X113.274 Y116.733 Z20 E275
G1 X110.054 Y119.454 Z20 E276
G1 X107.866 Y123.48 Z20 E277
G1 X107.94 Y128.134 Z20 E278
G1 X109.105 Y129.998 Z20 E279
G1 X112.692 Y129.939 Z20 E280
G1 X116.994 Y129.195 Z20 E281
G1 X120.897 Y128.475 Z20 E282
G1 X124.273 Y128.646 Z20 E283
G1 X127.63 Y128.895 Z20 E284
G1 X130.349 Y128.709 Z20 E285
G1 X130.162 Y126.111 Z20 E286
G1 X130.002 Y123.251 Z20 E287
G1 X129.43 Y120.526 Z20 E288
G1 X127.915 Y118.348 Z20 E289
G1 X123.59 Y116.228 Z20 E290
G1 X118.523 Y115.972 Z20 E291
G1 X114.841 Y117.564 Z20 E292
G1 X109.84 Y123 Z20 E293
G1 X109.636 Y128.347 Z20 E294
G1 X111.678 Y128.84 Z20 E295
G1 X116.045 Y128.122 Z20 E296
G1 X120.328 Y127.002 Z20 E297
G1 X124.266 Y127.041 Z20 E298
G1 X127.991 Y127.446 Z20 E299
G1 X129.173 Y127.257 Z20 E300
G1 X128.885 Y124.874 Z20 E301
G1 X128.333 Y122.794 Z20 E302
G1 X127.416 Y119.428 Z20 E303
G1 X124.71 Y117.866 Z20 E304
G1 X122.7 Y117.361 Z20 E305
G1 X119.917 Y117.078 Z20 E306
G1 X117.153 Y117.948 Z20 E307
G1 X113.036 Y121.238 Z20 E308
G1 X110.902 Y124.269 Z20 E309
G1 X110.549 Y127.208 Z20 E310
G1 X113.665 Y127.51 Z20 E311
G1 X118.302 Y126.437 Z20 E312
G1 X121.353 Y125.822 Z20 E313
G1 X123.964 Y126.148 Z20 E314
G1 X127.091 Y126.32 Z20 E315
G1 X128.005 Y126.402 Z20 E316
G1 X127.638 Y123.961 Z20 E317
G1 X127.06 Y121.866 Z20 E318
G1 X125.48 Y119.613 Z20 E319
G1 X123.903 Y118.643 Z20 E320
G1 X120.429 Y118.282 Z20 E321
G1 X116.628 Y119.85 Z20 E322
G1 X112.704 Y123.602 Z20 E323
G1 X111.625 Y125.99 Z20 E324
G1 X114.231 Y126.199 Z20 E325
G1 X117.814 Y125.559 Z20 E326
G1 X121.408 Y124.593 Z20 E327
G1 X124.514 Y124.94 Z20 E328
G1 X126.956 Y125.206 Z20 E329
G1 X126.117 Y122.271 Z20 E330
G1 X124.497 Y119.96 Z20 E331
G1 X122.285 Y119.412 Z20 E332
G1 X120.234 Y119.706 Z20 E333
G1 X117.348 Y120.788 Z20 E334
G1 X114.763 Y123.547 Z20 E335
G1 X113.389 Y124.93 Z20 E336
G1 X116.663 Y124.859 Z20 E337
G1 X120.866 Y123.745 Z20 E338
G1 X123.393 Y123.637 Z20 E339
G1 X125.606 Y123.946 Z20 E340
G1 X124.393 Y121.234 Z20 E341
G1 X123.091 Y120.484 Z20 E342
G1 X120.65 Y120.719 Z20 E343
G1 X116.854 Y122.718 Z20 E344
G1 X115.195 Y124.318 Z20 E345
G1 X118.999 Y123.491 Z20 E346
G1 X124.058 Y122.63 Z20 E347
G1 X122.904 Y121.389 Z20 E348
G1 X119.629 Y122.219 Z20 E349
G1 X117.223 Y123.222 Z20 E350
G1 X120.314 Y122.611 Z20 E351
G1 X122.353 Y122.064 Z20 E352
G1 X102.626 Y138.175 Z20.5 E353
G1 X103.823 Y110.193 Z20.5 E354
G1 X105.838 Y109.679 Z20.5 E355
G1 X104.631 Y139.529 Z20.5 E356
G1 X106.714 Y139.859 Z20.5 E357
G1 X107.885 Y108.386 Z20.5 E358
G1 X110.229 Y107.31 Z20.5 E359
G1 X108.592 Y139.463 Z20.5 E360
G1 X110.814 Y139.157 Z20.5 E361
G1 X112.148 Y106.706 Z20.5 E362
G1 X114.294 Y106.165 Z20.5 E363
G1 X113.38 Y138.484 Z20.5 E364
G1 X115.416 Y138.004 Z20.5 E365
G1 X116.702 Y106.316 Z20.5 E366
G1 X119.301 Y105.95 Z20.5 E367
G1 X118.069 Y137.519 Z20.5 E368
G1 X120.414 Y137.369 Z20.5 E369
G1 X121.634 Y105.94 Z20.5 E370
G1 X124.066 Y106.349 Z20.5 E371
G1 X122.82 Y137.188 Z20.5 E372
G1 X124.891 Y137.527 Z20.5 E373
G1 X126.609 Y107.033 Z20.5 E374
G1 X129 Y107.898 Z20.5 E375
G1 X127.405 Y138.258 Z20.5 E376
G1 X129.88 Y138.745 Z20.5 E377
G1 X131.291 Y108.675 Z20.5 E378
G1 X133.249 Y109.582 Z20.5 E379
G1 X132.239 Y139.144 Z20.5 E380
G1 X134.555 Y139.426 Z20.5 E381
G1 X136.131 Y112.343 Z20.5 E382
G1 X135.854 Y112.047 Z20.5 E383
G1 X134.173 Y139.157 Z21 E384
G1 X132.68 Y138.677 Z21 E385
G1 X133.674 Y109.829 Z21 E386
G1 X130.905 Y108.543 Z21 E387
G1 X129.366 Y138.195 Z21 E388
G1 X127.899 Y137.945 Z21 E389
G1 X129.201 Y108.41 Z21 E390
G1 X126.145 Y106.867 Z21 E391
G1 X124.633 Y137.181 Z21 E392
G1 X123.134 Y136.808 Z21 E393
G1 X124.203 Y106.816 Z21 E394
G1 X121.229 Y105.835 Z21 E395
G1 X119.796 Y137.217 Z21 E396
G1 X118.069 Y137.519 Z21 E397
G1 X119.704 Y106.977 Z21 E398
G1 X116.153 Y106.44 Z21 E399
G1 X115.368 Y137.567 Z21 E400
G1 X113.38 Y138.484 Z21 E401
G1 X114.405 Y107.019 Z21 E402
G1 X111.88 Y107.387 Z21 E403
G1 X110.393 Y138.59 Z21 E404
G1 X108.939 Y138.886 Z21 E405
G1 X110.477 Y107.689 Z21 E406
G1 X107.74 Y108.941 Z21 E407
G1 X106.264 Y139.327 Z21 E408
G1 X104.631 Y139.529 Z21 E409
G1 X106.06 Y110.015 Z21 E410
G1 X103.474 Y110.411 Z21 E411
G1 X102.418 Y137.908 Z21 E412
G1 X135.854 Y112.047 Z21.5 E412
G1 X134.173 Y139.157 Z21.5 E414
G1 X132.68 Y138.677 Z21.5 E415
G1 X133.674 Y109.829 Z21.5 E416
G1 X130.905 Y108.543 Z21.5 E417
G1 X129.366 Y138.195 Z21.5 E418
G1 X127.899 Y137.945 Z21.5 E419
G1 X129.201 Y108.41 Z21.5 E420
G1 X126.145 Y106.867 Z21.5 E421
G1 X124.633 Y137.181 Z21.5 E422
G1 X123.134 Y136.808 Z21.5 E423
G1 X124.203 Y106.816 Z21.5 E424
G1 X121.229 Y105.835 Z21.5 E425
G1 X119.796 Y137.217 Z21.5 E426
G1 X118.069 Y137.519 Z21.5 E427
G1 X119.704 Y106.977 Z21.5 E428
G1 X116.153 Y106.44 Z21.5 E429
G1 X115.368 Y137.567 Z21.5 E430
G1 X113.38 Y138.484 Z21.5 E431
G1 X114.405 Y107.019 Z21.5 E432
G1 X111.88 Y107.387 Z21.5 E433
G1 X110.393 Y138.59 Z21.5 E434
G1 X108.939 Y138.886 Z21.5 E435
G1 X110.477 Y107.689 Z21.5 E436
G1 X107.74 Y108.941 Z21.5 E437
G1 X106.264 Y139.327 Z21.5 E438
G1 X104.631 Y139.529 Z21.5 E439
G1 X106.06 Y110.015 Z21.5 E440
G1 X103.474 Y110.411 Z21.5 E441
G1 X102.418 Y137.908 Z21.5 E442
G1 X102.626 Y138.175 Z22 E443
G1 X103.823 Y110.193 Z22 E444
G1 X105.838 Y109.679 Z22 E445
G1 X104.631 Y139.529 Z22 E446
G1 X106.714 Y139.859 Z22 E447
G1 X107.885 Y108.386 Z22 E448
G1 X110.229 Y107.31 Z22 E449
G1 X108.592 Y139.463 Z22 E450
G1 X110.814 Y139.157 Z22 E451
G1 X112.148 Y106.706 Z22 E452
G1 X114.294 Y106.165 Z22 E453
G1 X113.38 Y138.484 Z22 E454
G1 X115.416 Y138.004 Z22 E455
G1 X116.702 Y106.316 Z22 E456
G1 X119.301 Y105.95 Z22 E457
G1 X118.069 Y137.519 Z22 E458
G1 X120.414 Y137.369 Z22 E459
G1 X121.634 Y105.94 Z22 E460
G1 X124.066 Y106.349 Z22 E461
G1 X122.82 Y137.188 Z22 E462
G1 X124.891 Y137.527 Z22 E463
G1 X126.609 Y107.033 Z22 E464
G1 X129 Y107.898 Z22 E465
G1 X127.405 Y138.258 Z22 E466
G1 X129.88 Y138.745 Z22 E467
G1 X131.291 Y108.675 Z22 E468
G1 X133.249 Y109.582 Z22 E469
G1 X132.239 Y139.144 Z22 E470
G1 X134.555 Y139.426 Z22 E471
G1 X136.131 Y112.343 Z22 E472
G1 X123.679 Y138.725 Z22.5 E472
G1 X120.55 Y134.201 Z22.5 E621
G1 X123.751 Y134.95 Z22.5 E622
G1 X129.486 Y135.934 Z22.5 E623
G1 X133.427 Y135.434 Z22.5 E624
G1 X134.887 Y134.599 Z22.5 E625
G1 X136.081 Y131.819 Z22.5 E626
G1 X136.569 Y129.521 Z22.5 E627
G1 X136.923 Y126.347 Z22.5 E628
G1 X136.753 Y122.735 Z22.5 E629
G1 X135.914 Y118.005 Z22.5 E630
G1 X134.345 Y114.968 Z22.5 E631
G1 X130.644 Y112.393 Z22.5 E632
G1 X125.048 Y109.949 Z22.5 E633
G1 X121.101 Y108.966 Z22.5 E634
G1 X117.57 Y109.336 Z22.5 E635
G1 X113.47 Y110.64 Z22.5 E636
G1 X107.203 Y113.19 Z22.5 E637
G1 X105.659 Y114.805 Z22.5 E638
G1 X103.517 Y118.522 Z22.5 E639
G1 X101.789 Y123.261 Z22.5 E640
G1 X101.989 Y130.24 Z22.5 E641
G1 X104.397 Y134.243 Z22.5 E642
G1 X106.652 Y135.955 Z22.5 E643
G1 X110.75 Y135.944 Z22.5 E644
G1 X112.363 Y135.376 Z22.5 E645
G1 X119.027 Y134.494 Z22.5 E646
G1 X120.358 Y133.757 Z22.5 E647
G1 X120.584 Y133.037 Z22.5 E648
G1 X124.777 Y133.774 Z22.5 E649
G1 X128.198 Y134.412 Z22.5 E650
G1 X133.1 Y134.286 Z22.5 E651
G1 X134.384 Y133.365 Z22.5 E652
G1 X135.294 Y130.474 Z22.5 E653
G1 X135.592 Y126.697 Z22.5 E654
G1 X135.125 Y121.902 Z22.5 E655
G1 X134.285 Y117.321 Z22.5 E656
G1 X131.079 Y114.069 Z22.5 E657
G1 X125.944 Y111.68 Z22.5 E658
G1 X121.218 Y110.149 Z22.5 E659
G1 X115.066 Y111.112 Z22.5 E660
G1 X109.758 Y113.315 Z22.5 E661
G1 X105.861 Y116.534 Z22.5 E662
G1 X103.618 Y121.893 Z22.5 E663
G1 X103.013 Y128.03 Z22.5 E664
G1 X105.235 Y133.396 Z22.5 E665
G1 X109.962 Y134.835 Z22.5 E666
G1 X111.612 Y133.901 Z22.5 E667
G1 X115.497 Y133.485 Z22.5 E668
G1 X120.873 Y132.266 Z22.5 E669
G1 X125.187 Y132.766 Z22.5 E670
G1 X130.878 Y132.988 Z22.5 E671
G1 X133.542 Y132.523 Z22.5 E672
G1 X134.257 Y129.53 Z22.5 E673
G1 X134.278 Y127.105 Z22.5 E674
G1 X133.995 Y123.259 Z22.5 E675
G1 X133.438 Y119.808 Z22.5 E676
G1 X131.615 Y116.475 Z22.5 E677
G1 X128.743 Y114.412 Z22.5 E678
G1 X122.831 Y112.056 Z22.5 E679
G1 X118.628 Y112.012 Z22.5 E680
G1 X114.704 Y112.603 Z22.5 E681
G1 X110.737 Y114.617 Z22.5 E682
G1 X106.558 Y118.743 Z22.5 E683
G1 X104.742 Y124.884 Z22.5 E684
G1 X105.311 Y130.298 Z22.5 E685
G1 X107.57 Y132.654 Z22.5 E686
G1 X111.416 Y132.791 Z22.5 E687
G1 X115.198 Y132.174 Z22.5 E688
G1 X119.028 Y131.414 Z22.5 E689
G1 X120.415 Y131.147 Z22.5 E690
G1 X124.423 Y131.235 Z22.5 E691
G1 X127.726 Y131.39 Z22.5 E692
G1 X131.697 Y131.739 Z22.5 E693
G1 X132.593 Y131.028 Z22.5 E694
G1 X132.975 Y128.704 Z22.5 E695
G1 X132.887 Y125.322 Z22.5 E696
G1 X132.423 Y121.71 Z22.5 E697
G1 X131.91 Y119.286 Z22.5 E698
G1 X130.403 Y117.21 Z22.5 E699
G1 X128.195 Y115.608 Z22.5 E700
G1 X123.266 Y113.526 Z22.5 E701
G1 X119.466 Y113.124 Z22.5 E702
G1 X115.107 Y113.847 Z22.5 E703
G1 X110.738 Y116.708 Z22.5 E704
G1 X107.045 Y120.958 Z22.5 E705
G1 X105.966 Y126.97 Z22.5 E706
G1 X107.829 Y131.315 Z22.5 E707
G1 X113.015 Y131.171 Z22.5 E708
G1 X118.753 Y130.033 Z22.5 E709
G1 X121.496 Y129.798 Z22.5 E710
G1 X126.881 Y130.206 Z22.5 E711
G1 X129.897 Y130.313 Z22.5 E712
G1 X131.444 Y130.337 Z22.5 E713
G1 X131.632 Y127.787 Z22.5 E714
G1 X131.373 Y125.565 Z22.5 E715
G1 X131.304 Y123.019 Z22.5 E716
G1 X130.903 Y120.637 Z22.5 E717
G1 X130.264 Y118.937 Z22.5 E718
G1 X128.718 Y117.096 Z22.5 E719
G1 X124.493 Y115.277 Z22.5 E720
G1 X121.19 Y114.466 Z22.5 E721
G1 X117.312 Y114.819 Z22.5 E722
G1 X113.274 Y116.733 Z22.5 E723
G1 X110.054 Y119.454 Z22.5 E724
G1 X107.866 Y123.48 Z22.5 E725
G1 X107.94 Y128.134 Z22.5 E726
G1 X109.105 Y129.998 Z22.5 E727
G1 X112.692 Y129.939 Z22.5 E728
G1 X116.994 Y129.195 Z22.5 E729
G1 X120.897 Y128.475 Z22.5 E730
G1 X124.273 Y128.646 Z22.5 E731
G1 X127.63 Y128.895 Z22.5 E732
G1 X130.349 Y128.709 Z22.5 E733
G1 X130.162 Y126.111 Z22.5 E734
G1 X130.002 Y123.251 Z22.5 E735
G1 X129.43 Y120.526 Z22.5 E736
G1 X127.915 Y118.348 Z22.5 E737
G1 X123.59 Y116.228 Z22.5 E738
G1 X118.523 Y115.972 Z22.5 E739
G1 X114.841 Y117.564 Z22.5 E740
G1 X109.84 Y123 Z22.5 E741
G1 X109.636 Y128.347 Z22.5 E742
G1 X111.678 Y128.84 Z22.5 E743
G1 X116.045 Y128.122 Z22.5 E744
G1 X120.328 Y127.002 Z22.5 E745
G1 X124.266 Y127.041 Z22.5 E746
G1 X127.991 Y127.446 Z22.5 E747
G1 X129.173 Y127.257 Z22.5 E748
G1 X128.885 Y124.874 Z22.5 E749
G1 X128.333 Y122.794 Z22.5 E750
G1 X127.416 Y119.428 Z22.5 E751
G1 X124.71 Y117.866 Z22.5 E752
G1 X122.7 Y117.361 Z22.5 E753
G1 X119.917 Y117.078 Z22.5 E754
G1 X117.153 Y117.948 Z22.5 E755
G1 X113.036 Y121.238 Z22.5 E756
G1 X110.902 Y124.269 Z22.5 E757
G1 X110.549 Y127.208 Z22.5 E758
G1 X113.665 Y127.51 Z22.5 E759
G1 X118.302 Y126.437 Z22.5 E760
G1 X121.353 Y125.822 Z22.5 E761
G1 X123.964 Y126.148 Z22.5 E762
G1 X127.091 Y126.32 Z22.5 E763
G1 X128.005 Y126.402 Z22.5 E764
G1 X127.638 Y123.961 Z22.5 E765
G1 X127.06 Y121.866 Z22.5 E766
G1 X125.48 Y119.613 Z22.5 E767
G1 X123.903 Y118.643 Z22.5 E768
G1 X120.429 Y118.282 Z22.5 E769
G1 X116.628 Y119.85 Z22.5 E770
G1 X112.704 Y123.602 Z22.5 E771
G1 X111.625 Y125.99 Z22.5 E772
G1 X114.231 Y126.199 Z22.5 E773
G1 X117.814 Y125.559 Z22.5 E774
G1 X121.408 Y124.593 Z22.5 E775
G1 X124.514 Y124.94 Z22.5 E776
G1 X126.956 Y125.206 Z22.5 E777
G1 X126.117 Y122.271 Z22.5 E778
G1 X124.497 Y119.96 Z22.5 E779
G1 X122.285 Y119.412 Z22.5 E780
G1 X120.234 Y119.706 Z22.5 E781
G1 X117.348 Y120.788 Z22.5 E782
G1 X114.763 Y123.547 Z22.5 E783
G1 X113.389 Y124.93 Z22.5 E784
G1 X116.663 Y124.859 Z22.5 E785
G1 X120.866 Y123.745 Z22.5 E786
G1 X123.393 Y123.637 Z22.5 E787
G1 X125.606 Y123.946 Z22.5 E788
G1 X124.393 Y121.234 Z22.5 E789
G1 X123.091 Y120.484 Z22.5 E790
G1 X120.65 Y120.719 Z22.5 E791
G1 X116.854 Y122.718 Z22.5 E792
G1 X115.195 Y124.318 Z22.5 E793
G1 X118.999 Y123.491 Z22.5 E794
G1 X124.058 Y122.63 Z22.5 E795
G1 X122.904 Y121.389 Z22.5 E796
G1 X119.629 Y122.219 Z22.5 E797
G1 X117.223 Y123.222 Z22.5 E798
G1 X120.314 Y122.611 Z22.5 E799
G1 X122.353 Y122.064 Z22.5 E800


M104 S0 ; turn off temperature
G28 X0  ; home X axis
M84     ; disable motors

; filament used = 330.3mm (0.8cm3)

; avoid_crossing_perimeters = 0
; bed_size = 200,200
; bed_temperature = 25
; bridge_acceleration = 0
; bridge_fan_speed = 100
; bridge_flow_ratio = 1
; brim_width = 0
; complete_objects = 0
; cooling = 1
; default_acceleration = 0
; disable_fan_first_layers = 1
; duplicate_distance = 6
; end_gcode = M104 S0 ; turn off temperature\nG28 X0  ; home X axis\nM84     ; disable motors\n
; external_perimeters_first = 0
; extruder_clearance_height = 20
; extruder_clearance_radius = 20
; extruder_offset = 0x0
; extrusion_axis = E
; extrusion_multiplier = 1
; fan_always_on = 0
; fan_below_layer_time = 60
; filament_diameter = 1.75
; first_layer_acceleration = 0
; first_layer_bed_temperature = 30
; first_layer_extrusion_width = 200%
; first_layer_speed = 10
; first_layer_temperature = 173
; g0 = 0
; gcode_arcs = 0
; gcode_comments = 0
; gcode_flavor = reprap
; infill_acceleration = 0
; infill_first = 0
; layer_gcode = 
; max_fan_speed = 100
; min_fan_speed = 35
; min_print_speed = 10
; min_skirt_length = 0
; notes = 
; nozzle_diameter = 0.51
; only_retract_when_crossing_perimeters = 1
; ooze_prevention = 0
; output_filename_format = [input_filename_base].gcode
; perimeter_acceleration = 0
; post_process = 
; print_center = 21,164
; resolution = 0
; retract_before_travel = 2
; retract_layer_change = 1
; retract_length = 0
; retract_length_toolchange = 10
; retract_lift = 0
; retract_restart_extra = 0
; retract_restart_extra_toolchange = 0
; retract_speed = 30
; skirt_distance = 6
; skirt_height = 1
; skirts = 1
; slowdown_below_layer_time = 30
; spiral_vase = 0
; standby_temperature_delta = -5
; start_gcode = G28 ; home all axes\nG1 Z5 F5000 ; lift nozzle\n
; temperature = 173
; threads = 2
; toolchange_gcode = 
; travel_speed = 15
; use_firmware_retraction = 0
; use_relative_e_distances = 0
; vibration_limit = 0
; wipe = 0
; z_offset = 0
; dont_support_bridges = 1
; extrusion_width = 0
; first_layer_height = 0.35
; infill_only_where_needed = 0
; interface_shells = 0
; layer_height = 0.5
; raft_layers = 0
; seam_position = aligned
; support_material = 0
; support_material_angle = 0
; support_material_enforce_layers = 0
; support_material_extruder = 1
; support_material_extrusion_width = 0
; support_material_interface_extruder = 1
; support_material_interface_layers = 3
; support_material_interface_spacing = 0
; support_material_interface_speed = 10
; support_material_pattern = pillars
; support_material_spacing = 2.5
; support_material_speed = 10
; support_material_threshold = 0
; bottom_solid_layers = 1
; bridge_speed = 10
; external_perimeter_speed = 10
; extra_perimeters = 1
; fill_angle = 0
; fill_density = 40%
; fill_pattern = rectilinear
; gap_fill_speed = 10
; infill_every_layers = 1
; infill_extruder = 1
; infill_extrusion_width = 0
; infill_speed = 10
; overhangs = 1
; perimeter_extruder = 1
; perimeter_extrusion_width = 0
; perimeter_speed = 10
; perimeters = 1
; small_perimeter_speed = 10
; solid_fill_pattern = rectilinear
; solid_infill_below_area = 70
; solid_infill_every_layers = 0
; solid_infill_extrusion_width = 0
; solid_infill_speed = 10
; thin_walls = 1
; top_infill_extrusion_width = 0
; top_solid_infill_speed = 10
; top_solid_layers = 0
