# Supplementary material for: Fully 3D printed flexible, conformal and multi-directional tactile sensor with integrated biomimetic and auxetic structure
Source: Commun Eng. 2023 Nov 14;2:80. doi: 10.1038/s44172-023-00131-x (PMC10956052; doi:10.1038/s44172-023-00131-x)
Supplement: Supplementary file 9 — Supplementary Data 4 [file 44172_2023_131_MOESM9_ESM.txt]

; perimeters extrusion width = 0.75mm
; infill extrusion width = 0.75mm
; solid infill extrusion width = 0.75mm
; top infill extrusion width = 0.75mm

M107
M190 S173 ; wait for bed temperature to be reached
M104 S173 T0; set temperature
M104 S173 T1; set temperature
G28 ; home all axes
G1 Z42 F960 ; lift nozzle

M109 S173 T0; wait for temperature to be reached
M109 S173 T1; wait for temperature to be reached
G90 ; use absolute coordinates
G92 E0
M82 ; use absolute distances for extrusion
T1

G1 X110.175 Y109.77243 Z42 F800
G1 X110.175 Y109.77243 Z42 E10
G1 X109.9812 Y109.06161 Z42 E11
G1 X109.4595 Y109.7644 Z42 E12
G1 X109.9292 Y110.33345 Z42 E13
G1 X110.6264 Y110.30134 Z42 E14
G1 X110.8717 Y109.41115 Z42 E15
G1 X110.6462 Y108.48974 Z42 E16
G1 X109.7878 Y108.12269 Z42 E17
G1 X108.9446 Y108.81978 Z42 E18
G1 X108.52 Y109.87543 Z42 E19
G1 X109.1942 Y110.72351 Z42 E20
G1 X110.1871 Y111.10953 Z42 E21
G1 X111.0296 Y110.9474 Z42 E22
G1 X111.5656 Y110.2341 Z42 E23
G1 X111.7823 Y109.28409 Z42 E24
G1 X111.9755 Y108.49999 Z42 E25
G1 X111.3382 Y108.02014 Z42 E26
G1 X110.5784 Y107.58881 Z42 E27
G1 X109.7292 Y107.13288 Z42 E28
G1 X108.8729 Y107.66543 Z42 E29
G1 X108.13 Y108.18235 Z42 E30
G1 X107.8727 Y109.07862 Z42 E31
G1 X107.5416 Y110.039 Z42 E32
G1 X108.1137 Y110.83219 Z42 E33
G1 X108.6703 Y111.60521 Z42 E34
G1 X110.0527 Y112.05439 Z42 E35
G1 X110.999 Y111.86734 Z42 E36
G1 X112.4487 Y110.66884 Z42 E37
G1 X112.7678 Y108.26978 Z42 E38
G1 X111.4024 Y107.13508 Z42 E39
G1 X109.7291 Y106.17656 Z42 E40
G1 X107.7964 Y107.12654 Z42 E41
G1 X107.1525 Y108.25147 Z42 E42
G1 X106.761 Y110.145 Z42 E43
G1 X108.3372 Y112.48897 Z42 E44
G1 X109.8542 Y112.88794 Z42 E45
G1 X111.9623 Y112.15631 Z42 E46
G1 X113.1212 Y111.00432 Z42 E47
G1 X113.6507 Y108.11494 Z42 E48
G1 X111.4989 Y106.09184 Z42 E49
G1 X109.7505 Y105.2766 Z42 E50
G1 X107.4349 Y106.26169 Z42 E51
G1 X106.2278 Y108.76233 Z42 E52
G1 X106.2814 Y111.45176 Z42 E53
G1 X108.0483 Y113.41751 Z42 E54
G1 X108.769 Y114.17437 Z42 E55
G1 X110.5624 Y113.43011 Z42 E56
G1 X112.2385 Y112.94267 Z42 E57
G1 X113.5172 Y111.76891 Z42 E58
G1 X114.1782 Y108.85579 Z42 E59
G1 X113.9375 Y107.23959 Z42 E60
G1 X111.9679 Y105.3146 Z42 E61
G1 X109.8718 Y104.4023 Z42 E62
G1 X107.4198 Y105.4877 Z42 E63
G1 X105.8056 Y107.36491 Z42 E64
G1 X105.3033 Y109.12903 Z42 E65
G1 X105.8962 Y112.21314 Z42 E66
G1 X108.2518 Y114.84949 Z42 E67
G1 X108.9567 Y115.084744 Z42 E68
G1 X110.4574 Y114.35806 Z42 E69
G1 X112.1335 Y113.73976 Z42 E70
G1 X114.2481 Y112.28928 Z42 E71
G1 X114.7773 Y110.55103 Z42 E72
G1 X115.1301 Y108.96355 Z42 E73
G1 X114.1857 Y106.31 Z42 E74
G1 X111.8401 Y104.4146 Z42 E75
G1 X110.1324 Y103.4527 Z42 E76
G1 X108.2427 Y104.0344 Z42 E77
G1 X106.5478 Y105.061 Z42 E78
G1 X105.2426 Y106.55826 Z42 E79
G1 X104.4858 Y108.41154 Z42 E80
G1 X104.3065 Y110.40741 Z42 E81
G1 X104.902 Y112.31744 Z42 E82
G1 X106.0835 Y113.94437 Z42 E83
G1 X109.095 Y115.844267 Z42 E84
G1 X111.1777 Y115.00932 Z42 E85
G1 X113.6922 Y113.8551 Z42 E86
G1 X115.0788 Y112.1951 Z42 E87
G1 X115.6803 Y110.58364 Z42 E88
G1 X116.1472 Y108.24994 Z42 E89
G1 X115.5975 Y106.9671 Z42 E90
G1 X114.4944 Y105.3225 Z42 E91
G1 X112.0936 Y103.6228 Z42 E92
G1 X109.1803 Y102.4257 Z41.59 E93
G1 X107.2509 Y103.3533 Z41.661 E94
G1 X104.8817 Y105.5369 Z41.746 E95
G1 X103.7165 Y107.54775 Z41.718 E96
G1 X103.1827 Y109.32764 Z41.664 E97
G1 X104.0068 Y112.44445 Z41.736 E98
G1 X105.0083 Y113.89959 Z41.766 E99
G1 X106.7512 Y115.322525 Z41.821 E100
G1 X108.3828 Y116.259037 Z41.797 E101
G1 X109.9355 Y116.641174 Z41.788 E102
G1 X111.9053 Y115.738423 Z42 E103
G1 X113.7076 Y114.95515 Z42 E104
G1 X115.2266 Y113.72013 Z42 E105
G1 X116.0796 Y112.01676 Z42 E106
G1 X116.326 Y111.09362 Z42 E107
G1 X117.0175 Y108.47786 Z41.744 E108
G1 X116.1277 Y106.18369 Z41.728 E109
G1 X115.1544 Y105.076 Z41.794 E110
G1 X112.846 Y103.3276 Z41.83 E111
G1 X109.4921 Y101.7272 Z41.317 E112
G1 X107.1583 Y102.3759 Z41.285 E113
G1 X105.9417 Y103.6129 Z41.486 E114
G1 X103.9468 Y105.3578 Z41.445 E115
G1 X102.2262 Y109.08269 Z41.315 E116
G1 X103.0398 Y112.13162 Z41.463 E117
G1 X104.4786 Y114.77733 Z41.395 E118
G1 X105.916 Y115.698314 Z41.511 E119
G1 X107.6418 Y116.700824 Z41.522 E120
G1 X110.5332 Y117.36816 Z41.486 E121
G1 X112.6367 Y116.237615 Z41.744 E122
G1 X114.4203 Y115.50861 Z41.676 E123
G1 X115.1831 Y115.059509 Z41.638 E124
G1 X117.0828 Y111.8889 Z41.679 E125
G1 X117.8697 Y108.70593 Z41.433 E126
G1 X117.5794 Y106.97161 Z41.344 E127
G1 X115.9375 Y105.1777 Z41.589 E128
G1 X113.5773 Y103.2053 Z41.665 E129
G1 X109.9918 Y101.1157 Z41.061 E130
G1 X107.1963 Y101.5471 Z40.945 E131
G1 X104.475 Y103.4951 Z41.076 E132
G1 X102.437 Y106.10025 Z41.081 E133
G1 X101.4061 Y108.86461 Z40.983 E134
G1 X102.044 Y111.05647 Z41.208 E135
G1 X103.6035 Y114.65815 Z41.15 E136
G1 X104.8951 Y115.858671 Z41.198 E137
G1 X106.2428 Y116.616042 Z41.274 E138
G1 X108.5908 Y117.89263 Z41.167 E139
G1 X110.3003 Y118.23062 Z41.093 E140
G1 X113.4 Y116.919427 Z41.363 E141
G1 X115.8168 Y115.671017 Z41.251 E142
G1 X117.2973 Y113.64358 Z41.352 E143
G1 X118.1853 Y110.91922 Z41.3 E144
G1 X118.3004 Y107.77627 Z41.163 E145
G1 X117.3607 Y105.4004 Z41.135 E146
G1 X115.7239 Y103.5212 Z41.222 E147
G1 X113.9125 Y102.5269 Z41.345 E148
G1 X110.5744 Y100.5934 Z40.819 E149
G1 X106.718 Y100.8215 Z40.526 E150
G1 X103.8031 Y103.3313 Z40.819 E151
G1 X101.3459 Y106.52248 Z40.722 E152
G1 X100.5694 Y108.70156 Z40.616 E153
G1 X101.4143 Y111.44795 Z40.912 E154
G1 X102.4078 Y113.68465 Z40.957 E155
G1 X104.2601 Y116.498684 Z40.83 E156
G1 X105.9238 Y117.50875 Z40.88 E157
G1 X110.122 Y119.07379 Z40.707 E158
G1 X111.9423 Y118.56315 Z40.878 E159
G1 X113.7209 Y117.97013 Z40.89 E160
G1 X116.199 Y116.696406 Z40.785 E161
G1 X117.6714 Y114.30066 Z41.017 E162
G1 X118.6799 Y112.06271 Z41.004 E163
G1 X119.096 Y110.2338 Z40.899 E164
G1 X118.2354 Y105.2014 Z40.738 E165
G1 X115.7632 Y102.6612 Z40.921 E166
G1 X111.2405 Y99.9998 Z40.513 E167
G1 X105.6697 Y100.4458 Z40.125 E168
G1 X103.1824 Y103.1273 Z40.545 E169
G1 X100.4618 Y106.40307 Z40.31 E170
G1 X100.0229 Y109.39971 Z40.39 E171
G1 X100.7118 Y111.911 Z40.556 E172
G1 X101.5461 Y113.9017 Z40.568 E173
G1 X102.4488 Y116.0239285 Z40.42 E174
G1 X104.0956 Y117.52438 Z40.432 E175
G1 X105.4766 Y118.37027 Z40.444 E176
G1 X109.1938 Y119.41205 Z40.522 E177
G1 X110.8898 Y119.58984 Z40.454 E178
G1 X113.4545 Y118.87827 Z40.552 E179
G1 X115.6188 Y117.98153 Z40.469 E180
G1 X117.3374 Y116.192866 Z40.584 E181
G1 X118.5069 Y114.44035 Z40.623 E182
G1 X119.3559 Y112.57896 Z40.603 E183
G1 X119.8471 Y110.67297 Z40.498 E184
G1 X119.7658 Y108.22222 Z40.513 E185
G1 X118.5087 Y104.2661 Z40.412 E186
G1 X115.681 Y101.7782 Z40.617 E187
G1 X111.4155 Y99.0189 Z39.995 E188
G1 X108.0486 Y99.3799 Z40 E189
G1 X104.9805 Y99.9346 Z39.677 E190
G1 X102.7008 Y102.4301 Z40.119 E191
G1 X100.2147 Y105.4683 Z40.007 E192
G1 X99.494 Y109.31095 Z40.133 E193
G1 X100.4736 Y112.5725 Z40.364 E194
G1 X101.6571 Y116.441464 Z40.026 E195
G1 X103.5272 Y118.43715 Z39.935 E196
G1 X106.4166 Y119.75189 Z40.049 E197
G1 X109.1389 Y120.31829 Z40.073 E198
G1 X112.5676 Y119.9097 Z40.176 E199
G1 X115.8102 Y119.12866 Z39.962 E200
G1 X118.1857 Y116.483815 Z40.171 E201
G1 X119.6367 Y114.00162 Z40.184 E202
G1 X120.4497 Y110.29027 Z40.194 E203
G1 X120.7035 Y107.721 Z39.979 E204
G1 X120.3015 Y105.4981 Z39.872 E205
G1 X118.6437 Y103.287 Z40.1 E206
G1 X116.6079 Y101.475 Z40.234 E207
G1 X114.5182 Y99.8622 Z40.058 E208
G1 X110.9164 Y98.0994 Z39.482 E209
G1 X106.2106 Y99.0182 Z39.467 E210
G1 X104.2163 Y99.2349 Z39.076 E211
G1 X102.2164 Y101.8386 Z39.699 E212
G1 X99.467 Y104.6202 Z39.417 E213
G1 X99.33 Y106.21622 Z39.717 E214
G1 X98.8954 Y109.31002 Z39.827 E215
G1 X99.6786 Y112.88147 Z39.951 E216
G1 X100.8911 Y116.815488 Z39.629 E217
G1 X102.8086 Y119.13163 Z39.452 E218
G1 X105.8615 Y120.27763 Z39.689 E219
G1 X110.7064 Y121.04624 Z39.722 E220
G1 X115.9665 Y119.95269 Z39.572 E221
G1 X118.7431 Y117.19041 Z39.712 E222
G1 X120.4141 Y113.77298 Z39.819 E223
G1 X121.1133 Y110.8391 Z39.809 E224
G1 X121.6294 Y107.44211 Z39.465 E225
G1 X121.073 Y104.8998 Z39.39 E226
G1 X119.4737 Y103.0393 Z39.685 E227
G1 X117.325 Y101.1593 Z39.887 E228
G1 X115.2296 Y99.4698 Z39.718 E229
G1 X112.1796 Y97.9094 Z39.335 E230
G1 X110.3366 Y97.2677 Z38.955 E231
G1 X107.3632 Y98.0286 Z39.15 E232
G1 X105.4537 Y98.3309 Z38.9 E233
G1 X103.5649 Y98.4621 Z38.42 E234
G1 X99.2037 Y103.5755 Z38.919 E235
G1 X98.4176 Y107.98855 Z39.481 E236
G1 X98.2736 Y110.70015 Z39.462 E237
G1 X98.8839 Y113.32558 Z39.5 E238
G1 X100.1046 Y117.1531 Z39.209 E239
G1 X101.7767 Y119.46197 Z38.956 E240
G1 X104.1025 Y120.17761 Z39.347 E241
G1 X107.3507 Y121.32522 Z39.406 E242
G1 X111.2034 Y121.58739 Z39.414 E243
G1 X116.9592 Y120.53695 Z38.98 E244
G1 X119.4862 Y117.67279 Z39.224 E245
G1 X120.8979 Y114.56578 Z39.409 E246
G1 X121.9235 Y109.82701 Z39.394 E247
G1 X122.6615 Y105.6586 Z38.689 E248
G1 X119.9279 Y102.363 Z39.287 E249
G1 X116.9453 Y99.4425 Z39.237 E250
G1 X113.5216 Y97.5906 Z39.007 E251
G1 X109.5954 Y96.5994 Z38.463 E252
G1 X108.0684 Y96.8466 Z38.498 E253
G1 X104.8193 Y97.5698 Z38.268 E254
G1 X102.2634 Y98.0501 Z37.655 E255
G1 X101.4401 Y99.3784 Z38.129 E256
G1 X100.101 Y101.2678 Z38.455 E257
G1 X98.9907 Y102.338 Z38.291 E258
G1 X98.1627 Y105.4912 Z38.856 E259
G1 X97.9076 Y113.53199 Z38.952 E260
G1 X99.357 Y117.42234 Z38.769 E261
G1 X102.9827 Y121.42725 Z38.337 E262
G1 X109.7711 Y121.88937 Z38.406 E263
G1 X113.5337 Y122.29517 Z38.786 E264
G1 X117.6904 Y121.31265 Z38.28 E265
G1 X121.7481 Y114.14764 Z39.019 E266
G1 X122.6758 Y108.57505 Z38.958 E267
G1 X123.4915 Y103.9614 Z37.869 E268
G1 X120.4264 Y101.3591 Z38.701 E269
G1 X121.2083 Y102.5146 Z39.428 E276
G1 X121.0901 Y104.4966 Z40 E277
G1 X121.0092 Y106.87689 Z40.427 E278
G1 X120.8711 Y110.05848 Z40.672 E279
G1 X120.5017 Y112.42302 Z40.692 E280
G1 X120.3897 Y113.5684 Z40.568 E281
G1 X120.0332 Y115.526331 Z40.343 E282
G1 X119.7868 Y116.997216 Z40.022 E283
G1 X119.6268 Y118.46721 Z39.549 E284
G1 X119.1588 Y120.36243 Z38.882 E285
G1 X117.3498 Y120.25253 Z39.681 E286
G1 X117.7636 Y118.35016 Z40.35 E287
G1 X118.219 Y116.697305 Z40.787 E288
G1 X118.5596 Y113.9121 Z41.425 E289
G1 X119.063 Y111.48193 Z41.554 E290
G1 X119.4745 Y108.62105 Z41.394 E291
G1 X119.7763 Y105.8367 Z40.877 E292
G1 X119.9663 Y103.9875 Z40.416 E293
G1 X120.2114 Y102.0863 Z39.769 E294
G1 X120.1192 Y100.2834 Z39.087 E295
G1 X118.7097 Y99.9446 Z39.552 E296
G1 X118.5268 Y102.0784 Z40.482 E297
G1 X118.3858 Y104.3668 Z41.187 E298
G1 X118.2804 Y106.88784 Z41.739 E299
G1 X117.7448 Y108.53773 Z42.003 E300
G1 X117.5829 Y111.63802 Z42.207 E301
G1 X117.4198 Y113.41677 Z42.058 E302
G1 X116.9762 Y115.143716 Z41.743 E303
G1 X116.5986 Y117.07968 Z41.219 E304
G1 X115.9517 Y119.97103 Z40.268 E305
G1 X113.8547 Y119.76481 Z40.798 E306
G1 X114.6624 Y116.0359426 Z42.134 E307
G1 X115.5145 Y113.28557 Z42.7 E308
G1 X116.0474 Y110.04503 Z42.7 E309
G1 X116.4582 Y107.50759 Z42.53 E310
G1 X116.9587 Y105.219 Z41.947 E311
G1 X117.1179 Y102.7973 Z41.229 E312
G1 X117.2998 Y101.4392 Z40.702 E313
G1 X117.398 Y99.6557 Z39.897 E314
G1 X115.8365 Y99.3643 Z40.217 E315
G1 X115.7766 Y100.8239 Z40.904 E316
G1 X115.6613 Y102.0983 Z41.445 E317
G1 X115.538 Y103.6027 Z42.004 E318
G1 X115.2173 Y105.6049 Z42.583 E319
G1 X115.0597 Y106.91106 Z42.7 E320
G1 X114.5435 Y109.53529 Z42.7 E321
G1 X113.9562 Y112.49797 Z42.7 E322
G1 X113.2743 Y115.188747 Z42.7 E323
G1 X112.6957 Y117.76775 Z41.832 E324
G1 X112.2558 Y119.35146 Z41.179 E325
G1 X110.3478 Y118.92064 Z41.48 E326
G1 X111.1085 Y115.482466 Z42.7 E327
G1 X111.5948 Y113.12335 Z42.7 E328
G1 X112.4925 Y110.05571 Z42.7 E329
G1 X113.297 Y105.976 Z42.7 E330
G1 X113.8279 Y104.0083 Z42.555 E331
G1 X114.1898 Y102.5318 Z41.987 E332
G1 X114.5371 Y100.5441 Z41.07 E333
G1 X114.6841 Y99.067 Z40.331 E334
G1 X113.2441 Y98.6108 Z40.329 E335
G1 X112.9536 Y100.0757 Z41.114 E336
G1 X112.5071 Y101.8856 Z42.013 E337
G1 X112.0503 Y103.609 Z42.7 E338
G1 X111.4103 Y106.41781 Z42.7 E339
G1 X110.9424 Y108.50768 Z42.7 E340
G1 X110.4919 Y110.37885 Z42.7 E341
G1 X110.0225 Y112.2598 Z42.7 E342
G1 X109.6416 Y113.70478 Z42.7 E343
G1 X109.2802 Y114.97585 Z42.7 E344
G1 X108.976 Y115.809368 Z42.7 E345
G1 X108.5218 Y117.60022 Z41.987 E346
G1 X108.2605 Y118.69822 Z41.488 E347
G1 X106.3213 Y117.97872 Z41.48 E348
G1 X106.8863 Y115.764202 Z42.409 E349
G1 X107.3751 Y113.97144 Z42.7 E350
G1 X108.485 Y111.37208 Z42.7 E351
G1 X109.0804 Y108.66427 Z42.7 E352
G1 X109.6664 Y105.7373 Z42.7 E353
G1 X110.5912 Y103.4143 Z42.7 E354
G1 X111.1076 Y101.7356 Z42.055 E355
G1 X111.691 Y100.034 Z41.21 E356
G1 X111.9682 Y98.3127 Z40.279 E357
G1 X110.4539 Y97.8899 Z40.052 E358
G1 X110.0649 Y99.6384 Z41.019 E359
G1 X109.7085 Y101.0491 Z41.716 E360
G1 X109.2559 Y102.7228 Z42.412 E361
G1 X108.6269 Y104.3549 Z42.7 E362
G1 X108.2015 Y105.5422 Z42.7 E363
G1 X107.6807 Y107.66369 Z42.7 E364
G1 X106.7401 Y111.25353 Z42.7 E365
G1 X105.7633 Y113.55602 Z42.7 E366
G1 X105.2881 Y115.555389 Z42.096 E367
G1 X104.6693 Y117.6159 Z41.247 E368
G1 X102.4662 Y117.07936 Z40.806 E369
G1 X103.777 Y112.35452 Z42.379 E370
G1 X104.7622 Y109.74018 Z42.7 E371
G1 X105.7446 Y106.61715 Z42.7 E372
G1 X106.8369 Y104.3111 Z42.566 E373
G1 X107.6905 Y101.6431 Z41.768 E374
G1 X108.6619 Y98.5312 Z40.312 E375
G1 X108.7621 Y97.5077 Z39.716 E376
G1 X107.1947 Y96.997 Z39.164 E377
G1 X106.8133 Y98.9729 Z40.275 E378
G1 X106.0318 Y100.7778 Z41.071 E379
G1 X105.3735 Y102.8867 Z41.797 E380
G1 X104.8495 Y104.5225 Z42.197 E381
G1 X104.413 Y105.4442 Z42.302 E382
G1 X103.9924 Y106.77531 Z42.413 E383
G1 X103.269 Y109.61786 Z42.4 E384
G1 X102.2817 Y112.17045 Z41.875 E385
G1 X101.9103 Y113.66338 Z41.466 E386
G1 X101.2104 Y116.580831 Z40.521 E387
G1 X99.4976 Y115.9981162 Z39.967 E388
G1 X100.2215 Y113.16719 Z40.848 E389
G1 X100.8559 Y111.18346 Z41.395 E390
G1 X101.6511 Y108.57149 Z41.768 E391
G1 X102.273 Y106.42435 Z41.78 E392
G1 X103.2707 Y103.9267 Z41.547 E393
G1 X104.0628 Y101.587 Z40.934 E394
G1 X104.7331 Y99.4578 Z40.045 E395
G1 X105.2315 Y97.6712 Z39.146 E396
G1 X105.5292 Y96.1611 Z38.192 E397
G1 X105.8786 Y95.9737 Z39.146 E398
G1 X105.2916 Y98.345 Z40.567 E399
G1 X104.8031 Y99.9051 Z41.972 E400
G1 X104.3137 Y102.0146 Z42.627 E401
G1 X103.6406 Y104.0125 Z43.145 E402
G1 X102.6957 Y106.05473 Z43.317 E403
G1 X102.1541 Y107.79997 Z43.35 E404
G1 X101.434 Y110.50967 Z43.146 E405
G1 X100.811 Y112.35778 Z42.694 E406
G1 X100.1412 Y114.13236 Z42.079 E407
G1 X99.8478 Y115.720512 Z41.633 E408
G1 X99.6933 Y116.41395 Z41.399 E409
G1 X101.1689 Y116.995696 Z41.828 E410
G1 X101.2831 Y115.720703 Z42.227 E411
G1 X101.9651 Y112.93018 Z43.086 E412
G1 X102.9444 Y110.02334 Z43.743 E413
G1 X103.5397 Y107.98945 Z43.848 E414
G1 X104.3853 Y105.1133 Z43.671 E415
G1 X105.1452 Y103.1804 Z43.297 E416
G1 X105.9943 Y100.3131 Z42.276 E417
G1 X106.6805 Y98.5678 Z41.474 E418
G1 X106.8321 Y97.1584 Z40.652 E419
G1 X109.2377 Y97.731 Z41.346 E420
G1 X108.6622 Y99.535 Z42.308 E421
G1 X107.9999 Y101.5181 Z43.209 E422
G1 X107.291 Y103.6866 Z43.92 E423
G1 X106.5785 Y105.4738 Z44.15 E424
G1 X105.9519 Y107.09923 Z44.15 E425
G1 X105.2703 Y109.06967 Z44.15 E426
G1 X104.8294 Y110.40237 Z44.15 E427
G1 X104.1933 Y111.98381 Z44.005 E428
G1 X103.6218 Y113.91821 Z43.495 E429
G1 X102.8129 Y116.673158 Z42.498 E430
G1 X104.5493 Y117.14669 Z42.838 E431
G1 X105.4529 Y114.09015 Z43.989 E432
G1 X106.8462 Y109.93264 Z44.15 E433
G1 X107.1776 Y108.49687 Z44.15 E434
G1 X107.7557 Y106.76217 Z44.15 E435
G1 X108.6771 Y103.8461 Z44.15 E436
G1 X109.2215 Y101.7072 Z43.436 E437
G1 X109.7703 Y99.8751 Z42.579 E438
G1 X110.0821 Y98.6904 Z41.954 E439
G1 X112.3974 Y98.2504 Z41.665 E440
G1 X112.0542 Y99.1348 Z42.177 E441
G1 X111.637 Y100.6624 Z42.974 E442
G1 X111.3849 Y101.5032 Z43.387 E443
G1 X110.5952 Y104.2755 Z44.15 E444
G1 X110.1039 Y105.5914 Z44.15 E445
G1 X109.4283 Y108.3561 Z44.15 E446
G1 X109.0323 Y109.8275 Z44.15 E447
G1 X107.9221 Y113.38757 Z44.15 E448
G1 X107.3905 Y115.530625 Z44.028 E449
G1 X106.7658 Y117.67183 Z43.138 E450
G1 X107.9969 Y118.41984 Z43.03 E451
G1 X108.6036 Y116.196631 Z43.996 E452
G1 X109.195 Y114.0468 Z44.15 E453
G1 X110.0832 Y110.50186 Z44.15 E454
G1 X111.0456 Y107.28409 Z44.15 E455
G1 X111.4105 Y105.1946 Z44.15 E456
G1 X111.8946 Y103.1734 Z44.036 E457
G1 X112.6963 Y100.3591 Z42.732 E458
G1 X113.2441 Y98.6108 Z41.779 E459
G1 X114.9524 Y99.4157 Z41.902 E460
G1 X114.6503 Y100.8846 Z42.647 E461
G1 X114.2869 Y103.3213 Z43.701 E462
G1 X114.1835 Y104.342 Z44.013 E463
G1 X113.5886 Y106.2949 Z44.15 E464
G1 X113.1191 Y107.84363 Z44.15 E465
G1 X112.4568 Y111.35787 Z44.15 E466
G1 X112.0382 Y112.97808 Z44.15 E467
G1 X111.5555 Y115.373484 Z44.15 E468
G1 X111.1523 Y116.871813 Z43.82 E469
G1 X110.8112 Y118.19085 Z43.261 E470
G1 X110.7611 Y118.70283 Z43.029 E471
G1 X111.9517 Y119.11239 Z42.771 E472
G1 X112.5452 Y117.06776 Z43.588 E473
G1 X113.1977 Y113.7971 Z44.15 E474
G1 X114.1794 Y110.39847 Z44.15 E475
G1 X114.8136 Y106.50475 Z44.15 E476
G1 X115.2214 Y103.1777 Z43.409 E477
G1 X115.5725 Y100.387 Z42.216 E478
G1 X115.8365 Y99.3643 Z41.667 E479
G1 X117.8444 Y99.8809 Z41.303 E480
G1 X117.4019 Y101.8963 Z42.283 E481
G1 X117.4572 Y103.5395 Z42.783 E482
G1 X117.1716 Y104.7437 Z43.208 E483
G1 X116.9545 Y106.10211 Z43.583 E484
G1 X116.6135 Y108.37142 Z44.02 E485
G1 X116.3859 Y109.79629 Z44.15 E486
G1 X115.959 Y112.34294 Z44.15 E487
G1 X115.4732 Y114.21542 Z43.973 E488
G1 X115.0195 Y115.870476 Z43.554 E489
G1 X114.6146 Y118.22224 Z42.769 E490
G1 X114.1932 Y120.12756 Z42.024 E491
G1 X115.4768 Y120.47984 Z41.605 E492
G1 X115.8173 Y118.97552 Z42.173 E493
G1 X116.3429 Y116.874491 Z42.826 E494
G1 X116.9978 Y113.51407 Z43.653 E495
G1 X117.5118 Y110.99613 Z43.732 E496
G1 X118.0807 Y109.18166 Z43.501 E497
G1 X118.0092 Y106.36077 Z43.215 E498
G1 X118.3028 Y103.203 Z42.362 E499
G1 X118.5336 Y101.3498 Z41.675 E500
G1 X118.6882 Y99.5472 Z40.813 E501
G1 X120.1652 Y100.4653 Z40.884 E502
G1 X120.1652 Y104.4653 Z41.884 E510
G1 X119.9095 Y106.74987 Z42.409 E511
G1 X119.8218 Y108.72388 Z42.674 E512
G1 X119.5218 Y111.16363 Z42.792 E513
G1 X119.1862 Y113.10534 Z42.743 E514
G1 X118.7663 Y114.39747 Z42.667 E515
G1 X118.6378 Y116.312872 Z42.196 E516
G1 X118.1031 Y117.96629 Z41.825 E517
G1 X117.8021 Y119.4997 Z41.317 E518
G1 X117.7323 Y119.95728 Z41.13 E519
G1 X118.8775 Y119.98776 Z40.644 E520
G1 X119.4798 Y117.56139 Z41.417 E521
G1 X120.1125 Y114.23093 Z42.044 E522
G1 X120.2036 Y112.15949 Z42.353 E523
G1 X120.6062 Y109.00024 Z42.271 E524
G1 X120.8213 Y105.029 Z41.688 E525
G1 X120.8878 Y102.0515 Z40.882 E526
G1 X121.2476 Y100.0198 Z41.235 E527
G1 X105.2916 Y98.345 Z40.967 E600
G1 X104.8031 Y99.9051 Z42.172 E601
G1 X104.3137 Y102.0146 Z43.327 E602
G1 X103.6406 Y104.0125 Z43.845 E603
G1 X102.6957 Y106.05473 Z44.017 E604
G1 X102.1541 Y107.79997 Z44.05 E605
G1 X101.434 Y110.50967 Z43.846 E606
G1 X100.811 Y112.35778 Z43.394 E607
G1 X100.1412 Y114.13236 Z42.779 E608
G1 X99.8478 Y115.720512 Z42.333 E609
G1 X99.6933 Y116.41395 Z42.099 E610
G1 X101.1689 Y116.995696 Z42.528 E611
G1 X101.2831 Y115.720703 Z42.927 E612
G1 X101.9651 Y112.93018 Z43.786 E613
G1 X102.9444 Y110.02334 Z44.443 E614
G1 X103.5397 Y107.98945 Z44.548 E615
G1 X104.3853 Y105.1133 Z44.371 E616
G1 X105.1452 Y103.1804 Z43.997 E617
G1 X105.9943 Y100.3131 Z42.976 E618
G1 X106.6805 Y98.5678 Z42.174 E619
G1 X106.8321 Y97.1584 Z41.352 E620
G1 X109.2377 Y97.731 Z42.046 E621
G1 X108.6622 Y99.535 Z43.008 E622
G1 X107.9999 Y101.5181 Z43.909 E623
G1 X107.291 Y103.6866 Z44.62 E624
G1 X106.5785 Y105.4738 Z44.85 E625
G1 X105.9519 Y107.09923 Z44.85 E626
G1 X105.2703 Y109.06967 Z44.85 E627
G1 X104.8294 Y110.40237 Z44.85 E628
G1 X104.1933 Y111.98381 Z44.705 E629
G1 X103.6218 Y113.91821 Z44.195 E630
G1 X102.8129 Y116.673158 Z43.198 E631
G1 X104.5493 Y117.14669 Z43.538 E632
G1 X105.4529 Y114.09015 Z44.689 E633
G1 X106.8462 Y109.93264 Z44.85 E634
G1 X107.1776 Y108.49687 Z44.85 E635
G1 X107.7557 Y106.76217 Z44.85 E636
G1 X108.6771 Y103.8461 Z44.85 E637
G1 X109.2215 Y101.7072 Z44.136 E638
G1 X109.7703 Y99.8751 Z43.279 E639
G1 X110.0821 Y98.6904 Z42.654 E640
G1 X112.3974 Y98.2504 Z42.365 E641
G1 X112.0542 Y99.1348 Z42.877 E642
G1 X111.637 Y100.6624 Z43.674 E643
G1 X111.3849 Y101.5032 Z44.087 E644
G1 X110.5952 Y104.2755 Z44.85 E645
G1 X110.1039 Y105.5914 Z44.85 E646
G1 X109.4283 Y108.3561 Z44.85 E647
G1 X109.0323 Y109.8275 Z44.85 E648
G1 X107.9221 Y113.38757 Z44.85 E649
G1 X107.3905 Y115.530625 Z44.728 E650
G1 X106.7658 Y117.67183 Z43.838 E651
G1 X107.9969 Y118.41984 Z43.73 E652
G1 X108.6036 Y116.196631 Z44.696 E653
G1 X109.195 Y114.0468 Z44.85 E654
G1 X110.0832 Y110.50186 Z44.85 E655
G1 X111.0456 Y107.28409 Z44.85 E656
G1 X111.4105 Y105.1946 Z44.85 E657
G1 X111.8946 Y103.1734 Z44.736 E658
G1 X112.6963 Y100.3591 Z43.432 E659
G1 X113.2441 Y98.6108 Z42.479 E660
G1 X114.9524 Y99.4157 Z42.602 E661
G1 X114.6503 Y100.8846 Z43.347 E662
G1 X114.2869 Y103.3213 Z44.401 E663
G1 X114.1835 Y104.342 Z44.713 E664
G1 X113.5886 Y106.2949 Z44.85 E665
G1 X113.1191 Y107.84363 Z44.85 E666
G1 X112.4568 Y111.35787 Z44.85 E667
G1 X112.0382 Y112.97808 Z44.85 E668
G1 X111.5555 Y115.373484 Z44.85 E669
G1 X111.1523 Y116.871813 Z44.52 E670
G1 X110.8112 Y118.19085 Z43.961 E671
G1 X110.7611 Y118.70283 Z43.729 E672
G1 X111.9517 Y119.11239 Z43.471 E673
G1 X112.5452 Y117.06776 Z44.288 E674
G1 X113.1977 Y113.7971 Z44.85 E675
G1 X114.1794 Y110.39847 Z44.85 E676
G1 X114.8136 Y106.50475 Z44.85 E677
G1 X115.2214 Y103.1777 Z44.109 E678
G1 X115.5725 Y100.387 Z42.916 E679
G1 X115.8365 Y99.3643 Z42.367 E680
G1 X117.8444 Y99.8809 Z42.003 E681
G1 X117.4019 Y101.8963 Z42.983 E682
G1 X117.4572 Y103.5395 Z43.483 E683
G1 X117.1716 Y104.7437 Z43.908 E684
G1 X116.9545 Y106.10211 Z44.283 E685
G1 X116.6135 Y108.37142 Z44.72 E686
G1 X116.3859 Y109.79629 Z44.85 E687
G1 X115.959 Y112.34294 Z44.85 E688
G1 X115.4732 Y114.21542 Z44.673 E689
G1 X115.0195 Y115.870476 Z44.254 E690
G1 X114.6146 Y118.22224 Z43.469 E691
G1 X114.1932 Y120.12756 Z42.724 E692
G1 X115.4768 Y120.47984 Z42.305 E693
G1 X115.8173 Y118.97552 Z42.873 E694
G1 X116.3429 Y116.874491 Z43.526 E695
G1 X116.9978 Y113.51407 Z44.353 E696
G1 X117.5118 Y110.99613 Z44.432 E697
G1 X118.0807 Y109.18166 Z44.201 E698
G1 X118.0092 Y106.36077 Z43.915 E699
G1 X118.3028 Y103.203 Z43.062 E700
G1 X118.5336 Y101.3498 Z42.375 E701
G1 X118.6882 Y99.5472 Z41.513 E702
G1 X120.1652 Y100.4653 Z41.584 E703
G1 X120.1652 Y104.4653 Z42.584 E704
G1 X119.9095 Y106.74987 Z43.109 E705
G1 X119.8218 Y108.72388 Z43.374 E706
G1 X119.5218 Y111.16363 Z43.492 E707
G1 X119.1862 Y113.10534 Z43.443 E708
G1 X118.7663 Y114.39747 Z43.367 E709
G1 X118.6378 Y116.312872 Z42.896 E710
G1 X118.1031 Y117.96629 Z42.525 E711
G1 X117.8021 Y119.4997 Z42.017 E712
G1 X117.7323 Y119.95728 Z41.83 E713
G1 X118.8775 Y119.98776 Z41.344 E714
G1 X119.4798 Y117.56139 Z42.117 E715
G1 X120.1125 Y114.23093 Z42.744 E716
G1 X120.2036 Y112.15949 Z43.053 E717
G1 X120.6062 Y109.00024 Z42.971 E718
G1 X120.8213 Y105.029 Z42.388 E719
G1 X120.8878 Y102.0515 Z41.582 E720
G1 X121.2476 Y100.0198 Z40.535 E721
G1 X121.3022 Y100.4371 Z41.353 E722
G1 X121.2083 Y102.5146 Z42.228 E723
G1 X121.0901 Y104.4966 Z42.8 E724
G1 X121.0092 Y106.87689 Z43.227 E725
G1 X120.8711 Y110.05848 Z43.472 E726
G1 X120.5017 Y112.42302 Z43.492 E727
G1 X120.3897 Y113.5684 Z43.368 E728
G1 X120.0332 Y115.526331 Z43.143 E729
G1 X119.7868 Y116.997216 Z42.822 E730
G1 X119.6268 Y118.46721 Z42.349 E731
G1 X119.1588 Y120.36243 Z41.682 E732
G1 X117.3498 Y120.25253 Z42.481 E733
G1 X117.7636 Y118.35016 Z43.15 E734
G1 X118.219 Y116.697305 Z43.587 E735
G1 X118.5596 Y113.9121 Z44.225 E736
G1 X119.063 Y111.48193 Z44.354 E737
G1 X119.4745 Y108.62105 Z44.194 E738
G1 X119.7763 Y105.8367 Z43.677 E739
G1 X119.9663 Y103.9875 Z43.216 E740
G1 X120.2114 Y102.0863 Z42.569 E741
G1 X120.1192 Y100.2834 Z41.887 E742
G1 X118.7097 Y99.9446 Z42.352 E743
G1 X118.5268 Y102.0784 Z43.282 E744
G1 X118.3858 Y104.3668 Z43.987 E745
G1 X118.2804 Y106.88784 Z44.539 E746
G1 X117.7448 Y108.53773 Z44.703 E747
G1 X117.5829 Y111.63802 Z45.007 E748
G1 X117.4198 Y113.41677 Z44.858 E749
G1 X116.9762 Y115.143716 Z44.543 E750
G1 X116.5986 Y117.07968 Z44.019 E751
G1 X115.9517 Y119.97103 Z43.068 E752
G1 X113.8547 Y119.76481 Z43.598 E753
G1 X114.6624 Y116.0359426 Z44.934 E754
G1 X115.5145 Y113.28557 Z45.5 E755
G1 X116.0474 Y110.04503 Z45.5 E756
G1 X116.4582 Y107.50759 Z45.33 E757
G1 X116.9587 Y105.219 Z44.747 E758
G1 X117.1179 Y102.7973 Z44.029 E759
G1 X117.2998 Y101.4392 Z43.502 E760
G1 X117.398 Y99.6557 Z42.697 E761
G1 X115.8365 Y99.3643 Z43.017 E762
G1 X115.7766 Y100.8239 Z43.704 E763
G1 X115.6613 Y102.0983 Z44.245 E764
G1 X115.538 Y103.6027 Z44.804 E765
G1 X115.2173 Y105.6049 Z45.383 E766
G1 X115.0597 Y106.91106 Z45.5 E767
G1 X114.5435 Y109.53529 Z45.5 E768
G1 X113.9562 Y112.49797 Z45.5 E769
G1 X113.2743 Y115.188747 Z45.5 E770
G1 X112.6957 Y117.76775 Z44.632 E771
G1 X112.2558 Y119.35146 Z43.979 E772
G1 X110.3478 Y118.92064 Z44.28 E773
G1 X111.1085 Y115.482466 Z45.5 E774
G1 X111.5948 Y113.12335 Z45.5 E775
G1 X112.4925 Y110.05571 Z45.5 E776
G1 X113.297 Y105.976 Z45.5 E777
G1 X113.8279 Y104.0083 Z45.355 E778
G1 X114.1898 Y102.5318 Z44.787 E779
G1 X114.5371 Y100.5441 Z43.87 E780
G1 X114.6841 Y99.067 Z43.131 E781
G1 X113.2441 Y98.6108 Z43.129 E782
G1 X112.9536 Y100.0757 Z43.914 E783
G1 X112.5071 Y101.8856 Z44.813 E784
G1 X112.0503 Y103.609 Z45.5 E785
G1 X111.4103 Y106.41781 Z45.5 E786
G1 X110.9424 Y108.50768 Z45.5 E787
G1 X110.4919 Y110.37885 Z45.5 E788
G1 X110.0225 Y112.2598 Z45.5 E789
G1 X109.6416 Y113.70478 Z45.5 E790
G1 X109.2802 Y114.97585 Z45.5 E791
G1 X108.976 Y115.809368 Z45.5 E792
G1 X108.5218 Y117.60022 Z44.787 E793
G1 X108.2605 Y118.69822 Z44.288 E794
G1 X106.3213 Y117.97872 Z44.28 E795
G1 X106.8863 Y115.764202 Z45.209 E796
G1 X107.3751 Y113.97144 Z45.5 E797
G1 X108.485 Y111.37208 Z45.5 E798
G1 X109.0804 Y108.66427 Z45.5 E799
G1 X109.6664 Y105.7373 Z45.5 E800
G1 X110.5912 Y103.4143 Z45.5 E801
G1 X111.1076 Y101.7356 Z44.855 E802
G1 X111.691 Y100.034 Z44.01 E803
G1 X111.9682 Y98.3127 Z43.079 E804
G1 X110.4539 Y97.8899 Z42.852 E805
G1 X110.0649 Y99.6384 Z43.819 E806
G1 X109.7085 Y101.0491 Z44.516 E807
G1 X109.2559 Y102.7228 Z45.212 E808
G1 X108.6269 Y104.3549 Z45.5 E809
G1 X108.2015 Y105.5422 Z45.5 E810
G1 X107.6807 Y107.66369 Z45.5 E811
G1 X106.7401 Y111.25353 Z45.5 E812
G1 X105.7633 Y113.55602 Z45.5 E813
G1 X105.2881 Y115.555389 Z44.896 E814
G1 X104.6693 Y117.6159 Z44.047 E815
G1 X102.4662 Y117.07936 Z43.606 E816
G1 X103.777 Y112.35452 Z45.179 E817
G1 X104.7622 Y109.74018 Z45.5 E818
G1 X105.7446 Y106.61715 Z45.5 E819
G1 X106.8369 Y104.3111 Z45.366 E820
G1 X107.6905 Y101.6431 Z44.568 E821
G1 X108.6619 Y98.5312 Z43.112 E822
G1 X108.7621 Y97.5077 Z42.516 E823
G1 X107.1947 Y96.997 Z41.964 E824
G1 X106.8133 Y98.9729 Z43.075 E825
G1 X106.0318 Y100.7778 Z43.871 E826
G1 X105.3735 Y102.8867 Z44.597 E827
G1 X104.8495 Y104.5225 Z44.997 E828
G1 X104.413 Y105.4442 Z45.102 E829
G1 X103.9924 Y106.77531 Z45.213 E830
G1 X103.269 Y109.61786 Z45.2 E831
G1 X102.2817 Y112.17045 Z44.675 E832
G1 X101.9103 Y113.66338 Z44.266 E833
G1 X101.2104 Y116.580831 Z43.321 E834
G1 X99.4976 Y115.9981162 Z42.767 E835
G1 X100.2215 Y113.16719 Z43.648 E836
G1 X100.8559 Y111.18346 Z44.195 E837
G1 X101.6511 Y108.57149 Z44.568 E838
G1 X102.273 Y106.42435 Z44.58 E839
G1 X103.2707 Y103.9267 Z44.347 E840
G1 X104.0628 Y101.587 Z43.734 E841
G1 X104.7331 Y99.4578 Z42.845 E842
G1 X105.2315 Y97.6712 Z41.946 E843
G1 X105.5292 Y96.1611 Z40.992 E844
G1 X105.8786 Y95.9737 Z42.946 E845
G1 X105.8786 Y95.9737 Z44.946 E846
G1 X105.8786 Y95.9737 Z46.946 E847
G1 X110.175 Y109.77243 Z44.8 E847
G1 X110.175 Y109.77243 Z44.8 E849
G1 X109.9812 Y109.06161 Z44.8 E850
G1 X109.4595 Y109.7644 Z44.8 E851
G1 X109.9292 Y110.33345 Z44.8 E852
G1 X110.6264 Y110.30134 Z44.8 E853
G1 X110.8717 Y109.41115 Z44.8 E854
G1 X110.6462 Y108.48974 Z44.8 E855
G1 X109.7878 Y108.12269 Z44.8 E856
G1 X108.9446 Y108.81978 Z44.8 E857
G1 X108.52 Y109.87543 Z44.8 E858
G1 X109.1942 Y110.72351 Z44.8 E859
G1 X110.1871 Y111.10953 Z44.8 E860
G1 X111.0296 Y110.9474 Z44.8 E861
G1 X111.5656 Y110.2341 Z44.8 E862
G1 X111.7823 Y109.28409 Z44.8 E863
G1 X111.9755 Y108.49999 Z44.8 E864
G1 X111.3382 Y108.02014 Z44.8 E865
G1 X110.5784 Y107.58881 Z44.8 E866
G1 X109.7292 Y107.13288 Z44.8 E867
G1 X108.8729 Y107.66543 Z44.8 E868
G1 X108.13 Y108.18235 Z44.8 E869
G1 X107.8727 Y109.07862 Z44.8 E870
G1 X107.5416 Y110.039 Z44.8 E871
G1 X108.1137 Y110.83219 Z44.8 E872
G1 X108.6703 Y111.60521 Z44.8 E873
G1 X110.0527 Y112.05439 Z44.8 E874
G1 X110.999 Y111.86734 Z44.8 E875
G1 X112.4487 Y110.66884 Z44.8 E876
G1 X112.7678 Y108.26978 Z44.8 E877
G1 X111.4024 Y107.13508 Z44.8 E878
G1 X109.7291 Y106.17656 Z44.8 E879
G1 X107.7964 Y107.12654 Z44.8 E880
G1 X107.1525 Y108.25147 Z44.8 E881
G1 X106.761 Y110.145 Z44.8 E882
G1 X108.3372 Y112.48897 Z44.8 E883
G1 X109.8542 Y112.88794 Z44.8 E884
G1 X111.9623 Y112.15631 Z44.8 E885
G1 X113.1212 Y111.00432 Z44.8 E886
G1 X113.6507 Y108.11494 Z44.8 E887
G1 X111.4989 Y106.09184 Z44.8 E888
G1 X109.7505 Y105.2766 Z44.8 E889
G1 X107.4349 Y106.26169 Z44.8 E890
G1 X106.2278 Y108.76233 Z44.8 E891
G1 X106.2814 Y111.45176 Z44.8 E892
G1 X108.0483 Y113.41751 Z44.8 E893
G1 X108.769 Y114.17437 Z44.8 E894
G1 X110.5624 Y113.43011 Z44.8 E895
G1 X112.2385 Y112.94267 Z44.8 E896
G1 X113.5172 Y111.76891 Z44.8 E897
G1 X114.1782 Y108.85579 Z44.8 E898
G1 X113.9375 Y107.23959 Z44.8 E899
G1 X111.9679 Y105.3146 Z44.8 E900
G1 X109.8718 Y104.4023 Z44.8 E901
G1 X107.4198 Y105.4877 Z44.8 E902
G1 X105.8056 Y107.36491 Z44.8 E903
G1 X105.3033 Y109.12903 Z44.8 E904
G1 X105.8962 Y112.21314 Z44.8 E905
G1 X108.2518 Y114.84949 Z44.8 E906
G1 X108.9567 Y115.084744 Z44.8 E907
G1 X110.4574 Y114.35806 Z44.8 E908
G1 X112.1335 Y113.73976 Z44.8 E909
G1 X114.2481 Y112.28928 Z44.8 E910
G1 X114.7773 Y110.55103 Z44.8 E911
G1 X115.1301 Y108.96355 Z44.8 E912
G1 X114.1857 Y106.31 Z44.8 E913
G1 X111.8401 Y104.4146 Z44.8 E914
G1 X110.1324 Y103.4527 Z44.8 E915
G1 X108.2427 Y104.0344 Z44.8 E916
G1 X106.5478 Y105.061 Z44.8 E917
G1 X105.2426 Y106.55826 Z44.8 E918
G1 X104.4858 Y108.41154 Z44.8 E919
G1 X104.3065 Y110.40741 Z44.8 E920
G1 X104.902 Y112.31744 Z44.8 E921
G1 X106.0835 Y113.94437 Z44.8 E922
G1 X109.095 Y115.844267 Z44.8 E923
G1 X111.1777 Y115.00932 Z44.8 E924
G1 X113.6922 Y113.8551 Z44.8 E925
G1 X115.0788 Y112.1951 Z44.8 E926
G1 X115.6803 Y110.58364 Z44.8 E927
G1 X116.1472 Y108.24994 Z44.8 E928
G1 X115.5975 Y106.9671 Z44.8 E929
G1 X114.4944 Y105.3225 Z44.8 E930
G1 X112.0936 Y103.6228 Z44.8 E931
G1 X109.1803 Y102.4257 Z44.39 E932
G1 X107.2509 Y103.3533 Z44.461 E933
G1 X104.8817 Y105.5369 Z44.546 E934
G1 X103.7165 Y107.54775 Z44.518 E935
G1 X103.1827 Y109.32764 Z44.464 E936
G1 X104.0068 Y112.44445 Z44.536 E937
G1 X105.0083 Y113.89959 Z44.566 E938
G1 X106.7512 Y115.322525 Z44.621 E939
G1 X108.3828 Y116.259037 Z44.597 E940
G1 X109.9355 Y116.641174 Z44.588 E941
G1 X111.9053 Y115.738423 Z44.8 E942
G1 X113.7076 Y114.95515 Z44.8 E943
G1 X115.2266 Y113.72013 Z44.8 E944
G1 X116.0796 Y112.01676 Z44.8 E945
G1 X116.326 Y111.09362 Z44.8 E946
G1 X117.0175 Y108.47786 Z44.544 E947
G1 X116.1277 Y106.18369 Z44.528 E948
G1 X115.1544 Y105.076 Z44.594 E949
G1 X112.846 Y103.3276 Z44.63 E950
G1 X109.4921 Y101.7272 Z44.117 E951
G1 X107.1583 Y102.3759 Z44.085 E952
G1 X105.9417 Y103.6129 Z44.286 E953
G1 X103.9468 Y105.3578 Z44.245 E954
G1 X102.2262 Y109.08269 Z44.115 E955
G1 X103.0398 Y112.13162 Z44.263 E956
G1 X104.4786 Y114.77733 Z44.195 E957
G1 X105.916 Y115.698314 Z44.311 E958
G1 X107.6418 Y116.700824 Z44.322 E959
G1 X110.5332 Y117.36816 Z44.286 E960
G1 X112.6367 Y116.237615 Z44.544 E961
G1 X114.4203 Y115.50861 Z44.476 E962
G1 X115.1831 Y115.059509 Z44.438 E963
G1 X117.0828 Y111.8889 Z44.479 E964
G1 X117.8697 Y108.70593 Z44.233 E965
G1 X117.5794 Y106.97161 Z44.144 E966
G1 X115.9375 Y105.1777 Z44.389 E967
G1 X113.5773 Y103.2053 Z44.465 E968
G1 X109.9918 Y101.1157 Z43.861 E969
G1 X107.1963 Y101.5471 Z43.745 E970
G1 X104.475 Y103.4951 Z43.876 E971
G1 X102.437 Y106.10025 Z43.881 E972
G1 X101.4061 Y108.86461 Z43.783 E973
G1 X102.044 Y111.05647 Z44.008 E974
G1 X103.6035 Y114.65815 Z43.95 E975
G1 X104.8951 Y115.858671 Z43.998 E976
G1 X106.2428 Y116.616042 Z44.074 E977
G1 X108.5908 Y117.89263 Z43.967 E978
G1 X110.3003 Y118.23062 Z43.893 E979
G1 X113.4 Y116.919427 Z44.163 E980
G1 X115.8168 Y115.671017 Z44.051 E981
G1 X117.2973 Y113.64358 Z44.152 E982
G1 X118.1853 Y110.91922 Z44.1 E983
G1 X118.3004 Y107.77627 Z43.963 E984
G1 X117.3607 Y105.4004 Z43.935 E985
G1 X115.7239 Y103.5212 Z44.022 E986
G1 X113.9125 Y102.5269 Z44.145 E987
G1 X110.5744 Y100.5934 Z43.619 E988
G1 X106.718 Y100.8215 Z43.326 E989
G1 X103.8031 Y103.3313 Z43.619 E990
G1 X101.3459 Y106.52248 Z43.522 E991
G1 X100.5694 Y108.70156 Z43.416 E992
G1 X101.4143 Y111.44795 Z43.712 E993
G1 X102.4078 Y113.68465 Z43.757 E994
G1 X104.2601 Y116.498684 Z43.63 E995
G1 X105.9238 Y117.50875 Z43.68 E996
G1 X110.122 Y119.07379 Z43.507 E997
G1 X111.9423 Y118.56315 Z43.678 E998
G1 X113.7209 Y117.97013 Z43.69 E999
G1 X116.199 Y116.696406 Z43.585 E1000
G1 X117.6714 Y114.30066 Z43.817 E1001
G1 X118.6799 Y112.06271 Z43.804 E1002
G1 X119.096 Y110.2338 Z43.699 E1003
G1 X118.2354 Y105.2014 Z43.538 E1004
G1 X115.7632 Y102.6612 Z43.721 E1005
G1 X111.2405 Y99.9998 Z43.313 E1006
G1 X105.6697 Y100.4458 Z42.925 E1007
G1 X103.1824 Y103.1273 Z43.345 E1008
G1 X100.4618 Y106.40307 Z43.11 E1009
G1 X100.0229 Y109.39971 Z43.19 E1010
G1 X100.7118 Y111.911 Z43.356 E1011
G1 X101.5461 Y113.9017 Z43.368 E1012
G1 X102.4488 Y116.0239285 Z43.22 E1013
G1 X104.0956 Y117.52438 Z43.232 E1014
G1 X105.4766 Y118.37027 Z43.244 E1015
G1 X109.1938 Y119.41205 Z43.322 E1016
G1 X110.8898 Y119.58984 Z43.254 E1017
G1 X113.4545 Y118.87827 Z43.352 E1018
G1 X115.6188 Y117.98153 Z43.269 E1019
G1 X117.3374 Y116.192866 Z43.384 E1020
G1 X118.5069 Y114.44035 Z43.423 E1021
G1 X119.3559 Y112.57896 Z43.403 E1022
G1 X119.8471 Y110.67297 Z43.298 E1023
G1 X119.7658 Y108.22222 Z43.313 E1024
G1 X118.5087 Y104.2661 Z43.212 E1025
G1 X115.681 Y101.7782 Z43.417 E1026
G1 X111.4155 Y99.0189 Z42.795 E1027
G1 X108.0486 Y99.3799 Z42.8 E1028
G1 X104.9805 Y99.9346 Z42.477 E1029
G1 X102.7008 Y102.4301 Z42.919 E1030
G1 X100.2147 Y105.4683 Z42.807 E1031
G1 X99.494 Y109.31095 Z42.933 E1032
G1 X100.4736 Y112.5725 Z43.164 E1033
G1 X101.6571 Y116.441464 Z42.826 E1034
G1 X103.5272 Y118.43715 Z42.735 E1035
G1 X106.4166 Y119.75189 Z42.849 E1036
G1 X109.1389 Y120.31829 Z42.873 E1037
G1 X112.5676 Y119.9097 Z42.976 E1038
G1 X115.8102 Y119.12866 Z42.762 E1039
G1 X118.1857 Y116.483815 Z42.971 E1040
G1 X119.6367 Y114.00162 Z42.984 E1041
G1 X120.4497 Y110.29027 Z42.994 E1042
G1 X120.7035 Y107.721 Z42.779 E1043
G1 X120.3015 Y105.4981 Z42.672 E1044
G1 X118.6437 Y103.287 Z42.9 E1045
G1 X116.6079 Y101.475 Z43.034 E1046
G1 X114.5182 Y99.8622 Z42.858 E1047
G1 X110.9164 Y98.0994 Z42.282 E1048
G1 X106.2106 Y99.0182 Z42.267 E1049
G1 X104.2163 Y99.2349 Z41.876 E1050
G1 X102.2164 Y101.8386 Z42.499 E1051
G1 X99.467 Y104.6202 Z42.217 E1052
G1 X99.33 Y106.21622 Z42.517 E1053
G1 X98.8954 Y109.31002 Z42.627 E1054
G1 X99.6786 Y112.88147 Z42.751 E1055
G1 X100.8911 Y116.815488 Z42.429 E1056
G1 X102.8086 Y119.13163 Z42.252 E1057
G1 X105.8615 Y120.27763 Z42.489 E1058
G1 X110.7064 Y121.04624 Z42.522 E1059
G1 X115.9665 Y119.95269 Z42.372 E1060
G1 X118.7431 Y117.19041 Z42.512 E1061
G1 X120.4141 Y113.77298 Z42.619 E1062
G1 X121.1133 Y110.8391 Z42.609 E1063
G1 X121.6294 Y107.44211 Z42.265 E1064
G1 X121.073 Y104.8998 Z42.19 E1065
G1 X119.4737 Y103.0393 Z42.485 E1066
G1 X117.325 Y101.1593 Z42.687 E1067
G1 X115.2296 Y99.4698 Z42.518 E1068
G1 X112.1796 Y97.9094 Z42.135 E1069
G1 X110.3366 Y97.2677 Z41.755 E1070
G1 X107.3632 Y98.0286 Z41.95 E1071
G1 X105.4537 Y98.3309 Z41.7 E1072
G1 X103.5649 Y98.4621 Z41.22 E1073
G1 X99.2037 Y103.5755 Z41.719 E1074
G1 X98.4176 Y107.98855 Z42.281 E1075
G1 X98.2736 Y110.70015 Z42.262 E1076
G1 X98.8839 Y113.32558 Z42.3 E1077
G1 X100.1046 Y117.1531 Z42.009 E1078
G1 X101.7767 Y119.46197 Z41.756 E1079
M104 S0 ; turn off temperature
G28 X0  ; home X axis
M84     ; disable motors

; filament used = 330.3mm (0.8cm3)

; avoid_crossing_perimeters = 0
; bed_size = 200,200
; bed_temperature = 25
; bridge_acceleration = 0
; bridge_fan_speed = 100
; bridge_flow_ratio = 1
; brim_width = 0
; complete_objects = 0
; cooling = 1
; default_acceleration = 0
; disable_fan_first_layers = 1
; duplicate_distance = 6
; end_gcode = M104 S0 ; turn off temperature\nG28 X0  ; home X axis\nM84     ; disable motors\n
; external_perimeters_first = 0
; extruder_clearance_height = 20
; extruder_clearance_radius = 20
; extruder_offset = 0x0
; extrusion_axis = E
; extrusion_multiplier = 1
; fan_always_on = 0
; fan_below_layer_time = 60
; filament_diameter = 1.75
; first_layer_acceleration = 0
; first_layer_bed_temperature = 30
; first_layer_extrusion_width = 200%
; first_layer_speed = 10
; first_layer_temperature = 173
; g0 = 0
; gcode_arcs = 0
; gcode_comments = 0
; gcode_flavor = reprap
; infill_acceleration = 0
; infill_first = 0
; layer_gcode = 
; max_fan_speed = 100
; min_fan_speed = 35
; min_print_speed = 10
; min_skirt_length = 0
; notes = 
; nozzle_diameter = 0.51
; only_retract_when_crossing_perimeters = 1
; ooze_prevention = 0
; output_filename_format = [input_filename_base].gcode
; perimeter_acceleration = 0
; post_process = 
; print_center = 21,164
; resolution = 0
; retract_before_travel = 2
; retract_layer_change = 1
; retract_length = 0
; retract_length_toolchange = 10
; retract_lift = 0
; retract_restart_extra = 0
; retract_restart_extra_toolchange = 0
; retract_speed = 30
; skirt_distance = 6
; skirt_height = 1
; skirts = 1
; slowdown_below_layer_time = 30
; spiral_vase = 0
; standby_temperature_delta = -5
; start_gcode = G28 ; home all axes\nG1 Z5 F5000 ; lift nozzle\n
; temperature = 173
; threads = 2
; toolchange_gcode = 
; travel_speed = 15
; use_firmware_retraction = 0
; use_relative_e_distances = 0
; vibration_limit = 0
; wipe = 0
; z_offset = 0
; dont_support_bridges = 1
; extrusion_width = 0
; first_layer_height = 0.35
; infill_only_where_needed = 0
; interface_shells = 0
; layer_height = 0.5
; raft_layers = 0
; seam_position = aligned
; support_material = 0
; support_material_angle = 0
; support_material_enforce_layers = 0
; support_material_extruder = 1
; support_material_extrusion_width = 0
; support_material_interface_extruder = 1
; support_material_interface_layers = 3
; support_material_interface_spacing = 0
; support_material_interface_speed = 10
; support_material_pattern = pillars
; support_material_spacing = 2.5
; support_material_speed = 10
; support_material_threshold = 0
; bottom_solid_layers = 1
; bridge_speed = 10
; external_perimeter_speed = 10
; extra_perimeters = 1
; fill_angle = 0
; fill_density = 40%
; fill_pattern = rectilinear
; gap_fill_speed = 10
; infill_every_layers = 1
; infill_extruder = 1
; infill_extrusion_width = 0
; infill_speed = 10
; overhangs = 1
; perimeter_extruder = 1
; perimeter_extrusion_width = 0
; perimeter_speed = 10
; perimeters = 1
; small_perimeter_speed = 10
; solid_fill_pattern = rectilinear
; solid_infill_below_area = 70
; solid_infill_every_layers = 0
; solid_infill_extrusion_width = 0
; solid_infill_speed = 10
; thin_walls = 1
; top_infill_extrusion_width = 0
; top_solid_infill_speed = 10
; top_solid_layers = 0
